# Supplementary material for: Elevated p16Ink4a Expression Enhances Tau Phosphorylation in Neurons Differentiated From Human‐Induced Pluripotent Stem Cells
Source: Aging Cell. 2025 Jan 5;24(5):e14472. doi: 10.1111/acel.14472 (PMC12073902; doi:10.1111/acel.14472)
Supplement: Supplementary file 16 — Table S5. Differentially expressed genes in iPSCs after Dox treatment with FDR < 0.05 and fold change > 1.5. [file ACEL-24-e14472-s005.xlsx]

## Sheet: Sample details
Table S5. Differentially expressed genes in iPSCs after Dox treatement with FDR<0.05 and fold change>1.5.
Sample name	iPSCs	Dox treatment	Background
AG25367_CTL_D2	AG25367 (fAD)	Untreated for 2 days	AD
35L11_CTL_D2	35L11 (Ctrl)	Untreated for 2 days	Healthy
AG25367_CTL_D4	AG25367 (fAD)	Untreated for 4 days	AD
35L11_CTL_D4	35L11 (Ctrl)	Untreated for 4 days	Healthy
AG25367_DOX_D2	AG25367 (fAD)	DOX-treated for 2 days	AD
35L11_DOX_D2	35L11 (Ctrl)	DOX-treated for 2 days	Healthy
AG25367_DOX_D4	AG25367 (fAD)	DOX-treated for 4 days	AD
35L11_DOX_D4	35L11 (Ctrl)	DOX-treated for 4 days	Healthy

## Sheet: DEGs_Up
Gene_symbol	Ensembl_ID	Dox-Ctl_log2FC	Dox-Ctl_adjPval		AG25367_CTL_D2	35L11_CTL_D2	AG25367_CTL_D4	35L11_CTL_D4	AG25367_DOX_D2	35L11_DOX_D2	AG25367_DOX_D4	35L11_DOX_D4
RN7SKP107	ENSG00000201027	9.62082	4.53748e-05		2	2	2.30045	2	8.35955	2.27507	8.6388	8.03289
ENSG00000286146	ENSG00000286146	9.53253	0.00192046		2	2	2	2	2.33532	8.96015	4.70977	5.47371
CUBN	ENSG00000107611	5.3798	3.59889e-26		2.94897	3.61285	3.62468	2.85794	8.13625	7.5417	8.6186	7.05962
ANKRD1	ENSG00000148677	3.16926	0.00121731		4.00867	4.08231	3.51208	3.9924	4.37476	6.28429	4.70977	8.17423
ENSG00000267547	ENSG00000267547	3.07294	1.40264e-06		3.39417	3.30474	3.51208	3.05885	4.86389	6.48708	5.21928	5.98433
LINC01806	ENSG00000227403	2.4962	4.87104e-13		4.8641	3.97848	5.3591	4.33978	7.23388	7.00397	6.93784	7.04005
EDN1	ENSG00000078401	2.46136	0.0189037		3.73389	4.71973	3.10945	4.61954	4.51344	6.01114	4.64733	7.74333
DDR2	ENSG00000162733	2.13279	0.0143369		4.16651	5.7389	4.43269	5.3516	5.70445	7.01339	5.34263	8.26553
MYLPF	ENSG00000180209	2.07703	2.35355e-06		5.786	5.11204	5.42278	5.23195	6.25204	7.67224	7.22115	7.89808
HHAT	ENSG00000054392	2.04453	7.76653e-06		4.95347	3.97848	5.14924	3.9924	6.42016	6.18781	6.26972	6.94855
ENSG00000267745	ENSG00000267745	2.03829	5.06274e-05		4.49888	4.5848	4.23401	4.61954	5.73312	6.79062	5.45627	6.78184
ATP10B	ENSG00000118322	1.93138	4.85456e-06		7.22966	5.45925	7.31818	6.83912	8.79646	8.61847	8.38026	9.16647
LAMA4	ENSG00000112769	1.91183	0.025655		4.37496	6.35114	4.60729	6.13092	6.03894	8.12284	6.04597	8.14247
ALDH1A1	ENSG00000165092	1.77472	2.4243e-07		5.33232	6.30896	6.162	6.72557	7.67914	8.19494	7.66113	8.0911
CCND1	ENSG00000110092	1.76668	2.61444e-10		11.6423	12.2362	11.7735	11.6969	13.0754	13.8908	13.1684	14.0894
SLFN12	ENSG00000172123	1.75719	6.60519e-09		8.35673	7.79193	8.2438	7.77854	9.40074	10.0739	9.21356	10.2767
ENSG00000267102	ENSG00000267102	1.74735	9.85553e-06		5.07792	4.84311	5.32618	5.53131	6.40242	7.05955	6.31058	7.35714
LOXL4	ENSG00000138131	1.72347	0.00111128		4.37496	4.51229	4.66109	5.75035	5.91929	6.60385	6.26972	7.04005
VIM	ENSG00000026025	1.70287	1.58928e-07		11.1014	10.4381	11.0071	10.4097	12.4328	11.6394	13.034	12.4668
PCDHB9	ENSG00000177839	1.68784	5.76146e-06		4.95347	4.71973	4.30332	4.0874	6.14942	5.87319	5.94576	6.26281
NAALADL2	ENSG00000177694	1.65154	0.00040996		3.73389	3.97848	4.66109	5.05521	5.89412	5.69746	5.94576	6.08325
SHC2	ENSG00000129946	1.63706	0.00682763		5.19248	5.45925	4.85822	6.48508	6.50573	7.19808	6.5341	7.98252
CLIC6	ENSG00000159212	1.58357	1.62198e-05		5.39747	5.33863	5.59851	6.50242	7.0524	7.47514	7.10978	7.50721
PCDHB11	ENSG00000197479	1.57575	3.44005e-06		4.99616	5.25221	4.71295	4.61954	6.08415	6.51386	6.11681	6.60668
HBD	ENSG00000223609	1.56883	6.54896e-17		9.14233	9.09039	9.00382	9.04818	10.643	10.8914	10.1051	10.7754
LIMCH1	ENSG00000064042	1.56514	0.00480675		7.81075	6.81019	7.49153	6.21747	8.19411	8.41333	8.05907	9.6778
MXD4	ENSG00000123933	1.53343	6.64988e-16		10.4101	9.78963	10.1304	9.84279	11.555	11.7314	11.2872	11.7607
PITX2	ENSG00000164093	1.53232	0.00162869		5.2641	5.06211	5.65263	4.55452	7.21368	6.11972	6.80113	6.00466
CD74	ENSG00000019582	1.4919	0.00177979		8.68495	9.74088	8.94539	9.90116	10.2229	11.457	9.96007	11.3468
REC8	ENSG00000100918	1.4832	2.99611e-15		9.37443	9.08102	9.36765	9.0032	10.495	10.9404	10.3636	10.8905
RTL9	ENSG00000243978	1.48029	0.00304815		4.37496	4.17917	4.00354	4.48643	5.55187	6.06645	5.34263	4.99354
RAB40B	ENSG00000141542	1.47403	4.5036e-10		6.62805	5.97305	6.02509	6.63413	7.63425	7.84562	7.7154	7.9035
PIK3R3	ENSG00000117461	1.47399	9.47098e-23		8.95216	8.56698	8.96424	8.83202	10.0934	10.3336	10.2408	10.5177
ARHGEF37	ENSG00000183111	1.45469	0.00205496		4.8641	4.43594	4.00354	3.89071	5.94402	5.32659	5.5616	5.58593
DYRK1B	ENSG00000105204	1.44683	4.26484e-14		8.84239	8.18497	8.75132	8.39474	9.96634	10.0851	9.77169	10.1727
EBI3	ENSG00000105246	1.42924	0.0113778		4.00867	3.74529	4.99019	4.79867	5.45193	6.10218	5.26158	5.96371
ADGRL4	ENSG00000162618	1.41152	0.00111128		5.76146	4.5848	6.21692	5.80728	6.80481	6.74614	7.23183	7.34124
APCDD1	ENSG00000154856	1.40662	0.0327496		7.22966	5.77034	7.32653	6.31884	8.65379	6.60385	8.73201	7.85393
SLC1A4	ENSG00000115902	1.40342	0.0451957		6.36039	6.17445	5.22264	5.94048	5.94402	7.50213	6.42667	8.29059
CALCRL	ENSG00000064989	1.38537	0.0151789		7.33319	6.61625	7.70507	7.23114	8.60809	7.39818	9.5865	8.04766
SCARF1	ENSG00000074660	1.38352	2.9077e-06		7.7621	7.43787	7.70507	6.79758	9.15273	8.59044	9.01768	8.48765
HLA-DMA	ENSG00000204257	1.37242	0.000414853		5.76146	6.24327	5.4536	6.27914	6.72141	7.64221	6.89817	7.62353
RASSF9	ENSG00000198774	1.36843	0.0190161		4.49888	5.29607	4.71295	4.68175	5.30689	6.06645	5.52733	6.82821
MYOF	ENSG00000138119	1.34202	3.44005e-06		7.28235	7.70514	7.54973	7.2518	8.77594	8.27539	8.54773	9.3143
CTSO	ENSG00000256043	1.3398	0.0022277		5.83386	5.0104	6.64839	5.80728	7.48209	7.04126	7.421	6.89509
SDSL	ENSG00000139410	1.33649	0.00289863		5.7365	4.84311	5.85085	4.61954	6.81825	6.36003	6.8847	6.34485
MIR130AHG	ENSG00000254602	1.33148	0.00405353		5.11713	4.35532	5.73019	5.14628	6.88365	6.04825	6.389	6.17582
SLC5A4-AS1	ENSG00000242082	1.31686	0.0378725		3.62929	4.78273	4.16121	5.38938	5.64534	5.47023	5.78104	6.19364
RBMS3	ENSG00000144642	1.31256	0.0135259		5.42897	6.65044	5.89642	6.64977	6.63289	7.87689	7.03859	8.02793
HNMT	ENSG00000150540	1.30583	8.55217e-09		7.06899	6.50854	7.10181	6.37641	8.03626	8.12719	8.10044	8.06229
SSC4D	ENSG00000146700	1.30356	4.18756e-08		8.44797	7.67223	8.63851	8.37604	9.6966	9.36127	9.69851	9.7029
GSTT2B	ENSG00000133433	1.29306	0.00159151		4.55707	5.49732	4.76302	5.46209	6.10624	6.38924	6.63409	6.02472
RIBC1	ENSG00000158423	1.28767	0.0143808		4.99616	4.90105	5.3591	4.48643	6.53859	5.26488	6.55125	5.9
LRRC17	ENSG00000128606	1.28082	0.000171763		5.42897	5.49732	5.18641	4.85376	6.08415	6.70025	6.24884	6.65893
SAMD3	ENSG00000164483	1.26983	0.00380234		4.71874	5.53441	4.94752	5.72102	6.01579	6.72338	6.13967	6.78184
PIK3IP1	ENSG00000100100	1.25687	1.43934e-13		6.75776	6.61625	6.72617	7.01858	8.14161	7.86134	8.01028	8.03289
SLC22A31	ENSG00000259803	1.25291	0.00171547		6.18699	5.33863	6.44872	5.14628	6.92151	7.1218	7.07462	7.21604
SLFN5	ENSG00000166750	1.25027	4.54395e-17		8.1359	8.32386	8.12439	8.10801	9.26988	9.53962	9.20274	9.59473
MEIS3	ENSG00000105419	1.24912	2.68074e-05		8.56601	8.55349	9.0474	9.20204	9.57517	10.4663	9.80425	10.4056
ENSG00000267364	ENSG00000267364	1.24876	0.0101663		3.92276	4.65384	4.5514	4.79867	5.26823	5.788	5.26158	5.94278
POSTN	ENSG00000133110	1.23149	0.0378634		3.73389	5.33863	4.5514	4.61954	5.30689	5.89372	5.52733	6.12099
DOCK8	ENSG00000107099	1.23055	5.74202e-07		5.39747	5.49732	5.4536	5.59736	6.72141	6.65285	6.72759	6.45239
CCND2	ENSG00000118971	1.22817	2.65863e-06		12.5588	13.0401	12.6701	13.0719	13.5222	14.3808	13.8364	14.3957
CCT6B	ENSG00000132141	1.21565	0.0202664		4.71874	3.74529	4.99019	5.42619	5.6752	5.95362	6.22766	5.85591
TMEM200A	ENSG00000164484	1.21546	4.95146e-13		9.05669	9.42014	9.01677	9.43663	10.2025	10.4308	10.5078	10.6414
BCHE	ENSG00000114200	1.21075	0.00390653		6.52977	5.53441	6.78793	5.62928	7.64937	7.05044	7.56307	7.2505
PCDHA7	ENSG00000204963	1.20461	0.000656918		5.92505	6.82524	6.32085	6.41355	6.94621	7.92756	7.43954	7.76136
ABAT	ENSG00000183044	1.20215	6.64105e-09		8.34025	7.82224	8.46031	8.52348	9.46838	9.65086	9.22696	9.63115
MBNL2	ENSG00000139793	1.20187	0.00749963		5.76146	5.49732	5.98346	6.10845	6.23209	7.05955	6.6501	7.66245
PNRC1	ENSG00000146278	1.20058	3.86142e-12		10.255	9.90209	10.2493	10.4336	11.1337	11.5962	11.3332	11.5701
ENPP2	ENSG00000136960	1.19832	0.000374733		5.33232	5.94578	5.4536	5.96571	6.80481	7.14768	6.35032	6.88416
PYGO1	ENSG00000171016	1.1936	0.0224281		5.11713	4.08231	5.57067	4.68175	6.14942	5.57566	6.35032	6.08325
NFASC	ENSG00000163531	1.17875	0.00300589		10.1737	9.19543	10.052	9.31431	11.3728	10.1622	11.2476	10.5901
LEFTY2	ENSG00000143768	1.17503	9.49942e-06		7.31644	8.02478	7.09205	7.33158	8.74107	8.73685	8.35607	8.6864
HS6ST2	ENSG00000171004	1.17138	0.000523225		9.13041	8.33966	9.38773	8.38542	9.95269	9.5766	10.2127	10.3411
HLA-DRB5	ENSG00000198502	1.17092	4.85585e-05		5.88018	5.29607	5.80379	6.01487	7.02947	6.84435	7.07462	6.56621
C1RL	ENSG00000139178	1.15283	8.78601e-12		8.01656	7.68878	8.29574	8.00835	9.13135	9.13419	9.04821	9.31837
KLF9	ENSG00000119138	1.14475	0.0398593		5.29861	5.64028	6.06555	6.64977	6.57071	7.46831	6.35032	7.59028
COL5A2	ENSG00000204262	1.14257	0.00035067		11.9889	11.4132	12.1158	11.2367	13.0745	12.1648	13.1364	12.9447
PDGFB	ENSG00000100311	1.14025	0.000523225		8.409	8.33966	9.43482	9.18065	9.89042	9.99054	9.86895	10.397
NEXN	ENSG00000162614	1.138	0.00471044		7.87506	7.67223	7.83363	6.63413	8.58074	8.58414	8.19077	9.24975
SH3BGR	ENSG00000185437	1.13039	0.0192592		5.1553	5.29607	4.90356	4.48643	5.51932	6.38924	5.5616	6.34485
TSHZ1	ENSG00000179981	1.1301	0.0143565		4.81726	5.37997	5.18641	5.62928	6.19135	6.04825	6.95083	5.87813
TP53INP1	ENSG00000164938	1.1271	8.61492e-11		9.09647	9.19253	9.24309	9.27196	10.0655	10.4413	10.0772	10.6283
HLA-DOA	ENSG00000204252	1.11156	4.18756e-08		9.29331	9.48315	9.51554	9.82222	10.6269	10.6586	10.2708	10.9546
SMYD2	ENSG00000143499	1.10896	0.000127311		7.32484	6.70025	6.98009	6.31884	7.79925	8.20729	7.80393	8.00288
PROS1	ENSG00000184500	1.10746	3.69989e-05		7.67939	7.41816	8.27	7.53908	8.95395	8.52942	9.08695	8.82435
EXTL1	ENSG00000158008	1.10704	0.0221323		4.90948	4.78273	4.76302	4.61954	6.12799	6.01114	4.93557	5.69004
SLC16A4	ENSG00000168679	1.10686	0.0227069		4.49888	4.26993	4.5514	4.61954	5.45193	4.98766	5.30268	5.92155
RASA4B	ENSG00000170667	1.10553	0.0408184		4.71874	3.86659	4.23401	5.31281	5.61485	5.49732	5.5616	5.76348
EXOC3L1	ENSG00000179044	1.10421	0.0202172		5.81013	6.63345	5.59851	6.37641	6.85784	7.85612	6.63409	7.20729
ARID5B	ENSG00000150347	1.09911	0.000135742		5.83386	6.07726	6.19884	5.3516	6.74975	6.89616	7.08644	7.04005
MYO7A	ENSG00000137474	1.09507	0.0269773		7.46819	6.30896	6.60787	6.15305	8.38687	7.48193	7.86007	7.19849
GPC6	ENSG00000183098	1.09377	0.00235712		9.9504	10.7513	10.2361	11.0628	11.0628	11.8236	11.436	12.0947
ARRDC4	ENSG00000140450	1.09034	3.62769e-06		7.19343	7.2721	7.76772	7.72784	8.24477	8.54897	8.7544	8.74499
SLC43A2	ENSG00000167703	1.08114	0.00120152		9.89226	9.04613	9.81897	8.62197	10.5989	10.367	10.6086	10.4792
AGAP2	ENSG00000135439	1.07895	0.00124985		6.01083	5.0104	5.77967	5.42619	6.40242	6.71186	6.72759	6.65893
COL9A2	ENSG00000049089	1.07845	1.95725e-05		5.98986	5.97305	6.5377	6.61831	7.32145	7.48193	7.27377	7.31706
CDC42EP5	ENSG00000167617	1.07554	0.013721		5.60478	5.86072	5.89642	6.95702	7.02947	7.31688	6.98909	7.45644
PSD4	ENSG00000125637	1.0741	0.000386072		6.01083	5.60584	6.14322	6.03884	7.3495	6.88594	7.06271	6.57983
HLA-DRA	ENSG00000204287	1.06974	0.000127311		5.68525	6.15076	6.06555	6.41355	7.07498	7.37646	7.13275	6.85085
RHOB	ENSG00000143878	1.05932	0.0013504		9.78679	9.55485	9.57805	9.52625	10.0975	10.6389	10.2248	11.3622
SMARCD3	ENSG00000082014	1.05149	0.00323124		6.60065	5.70677	7.1115	6.55323	7.77877	7.55466	7.61293	7.4416
WDR31	ENSG00000148225	1.05143	0.0160029		5.07792	4.84311	5.14924	4.55452	6.38446	5.60086	5.69105	5.71494
ENSG00000227733	ENSG00000227733	1.05133	0.00317094		5.42897	5.8011	4.71295	5.38938	6.38446	6.37471	6.20616	6.42247
MAP1LC3A	ENSG00000101460	1.04444	0.000276009		6.85374	6.58123	7.06236	7.36988	7.72981	8.08317	7.7677	8.38281
GADD45G	ENSG00000130222	1.02158	0.0125042		6.18699	6.45151	6.43335	7.34125	7.64183	7.63002	7.17763	8.07195
FSIP2	ENSG00000188738	1.01981	0.000313494		5.60478	5.88963	6.04546	5.91481	6.52225	6.70025	6.93784	7.12609
LEFTY1	ENSG00000243709	1.01945	7.74392e-05		8.80085	9.50199	8.74199	8.93459	10.0627	10.1957	9.6092	10.2148
NGFR	ENSG00000064300	1.01888	1.89682e-05		8.48215	8.45538	9.04487	8.58988	9.38275	9.98577	9.80246	9.44653
TMEM91	ENSG00000142046	1.0159	0.0173033		4.30877	4.95676	4.99019	5.27294	5.58371	5.67391	5.99673	6.02472
EMX1	ENSG00000135638	1.01497	0.029324		6.61441	7.09722	7.37563	7.63654	7.77187	8.54248	7.40221	8.76002
KCNF1	ENSG00000162975	1.00832	0.0123037		6.57271	5.57057	6.67478	5.83492	7.31198	6.9063	7.53747	7.03017
KDM6B	ENSG00000132510	1.00317	0.00124499		6.60065	5.97305	6.90404	6.23833	7.51549	7.11307	7.65321	7.47113
PRRG2	ENSG00000126460	1.00052	9.54095e-05		5.4598	5.86072	5.7048	5.9905	6.67783	6.79062	6.56821	6.77001
ROBO2	ENSG00000185008	0.996525	0.00245077		7.58466	7.00774	8.04061	7.52217	8.40925	8.09208	8.87851	8.76896
DNAJC12	ENSG00000108176	0.995907	0.0343087		5.51955	5.77034	5.18641	5.88867	5.99226	6.79062	6.02156	7.05962
GGACT	ENSG00000134864	0.994582	0.025967		4.55707	5.53441	5.0719	5.38938	6.01579	6.37471	5.59506	6.22864
BMPR1B	ENSG00000138696	0.992258	0.00110011		6.05188	6.10218	6.30404	5.49711	6.88365	6.71186	6.97645	7.2505
PCDHGC4	ENSG00000242419	0.987457	0.0197672		6.2053	5.11204	5.51332	5.77909	6.53859	6.48708	7.10978	6.32881
TGM2	ENSG00000198959	0.986026	0.0127319		5.33232	5.25221	5.89642	5.88867	6.84477	6.5787	5.94576	6.68437
INPP4B	ENSG00000109452	0.980239	0.0127717		5.19248	6.15076	5.29248	6.06242	6.42016	6.55311	6.72759	6.87314
THSD7A	ENSG00000005108	0.97956	0.0334279		4.95347	5.49732	4.5514	5.42619	5.6752	5.97305	5.94576	6.45239
SLC8A2	ENSG00000118160	0.978265	0.0343087		6.32734	6.50854	6.40209	6.8795	6.88365	7.75873	6.77216	8.10057
AGPAT3	ENSG00000160216	0.976222	2.09401e-09		8.14541	7.93748	8.34998	8.16357	9.14475	8.88266	9.29473	9.15287
CALCOCO1	ENSG00000012822	0.972396	2.38483e-12		7.9421	8.03776	8.27433	8.26865	9.06242	9.08593	9.02076	9.2218
CALB1	ENSG00000104327	0.965523	0.000572508		8.74563	9.58609	8.58036	9.29205	10.0711	10.0012	10.2565	9.91784
MEGF6	ENSG00000162591	0.963017	1.29379e-06		8.29395	8.10093	8.4527	8.21707	9.35535	9.1556	8.84413	9.47413
SERPINA5	ENSG00000188488	0.961499	0.002517		7.08884	6.50854	6.71349	6.27914	7.9895	7.22264	7.66901	7.48567
EFEMP2	ENSG00000172638	0.95989	1.42089e-05		7.71815	7.31536	7.80404	7.84122	8.54884	8.78436	8.28607	8.83858
PURA	ENSG00000185129	0.95515	6.61377e-06		7.02843	6.86945	7.4386	6.81156	7.88479	8.0285	7.99155	8.07676
FAM83E	ENSG00000105523	0.949265	0.0197672		4.66683	4.5848	4.94752	5.18975	6.01579	5.60086	5.49224	5.71494
LOXL1	ENSG00000129038	0.94925	0.00802813		9.00798	7.77653	8.9802	8.20652	9.75718	9.30872	9.49417	9.51546
MAPK10	ENSG00000109339	0.945098	0.0120143		6.8653	6.2655	7.1776	6.61831	7.9473	6.98496	7.79676	7.8651
SESN3	ENSG00000149212	0.944192	6.61816e-05		11.3303	10.4743	11.354	11.2276	12.0133	11.9293	12.2192	12.1454
TMEM132A	ENSG00000006118	0.943144	0.000392778		10.5881	9.79154	10.3242	9.75508	11.2653	10.8275	10.9572	11.2952
PIGQ	ENSG00000007541	0.942717	7.92801e-06		8.33194	7.88819	8.44506	7.92077	9.30133	8.85413	9.12468	9.10187
HLA-DMB	ENSG00000242574	0.940922	0.0426471		5.88018	4.65384	5.73019	5.42619	6.76371	6.26865	5.97147	6.40727
FSTL1	ENSG00000163430	0.938021	0.00185246		13.3668	13.6013	13.388	13.7248	13.8902	14.5534	14.1034	15.0395
RBM43	ENSG00000184898	0.930171	0.00345512		6.16844	6.45151	6.44872	6.61831	7.77877	6.8653	7.12131	7.38843
HGSNAT	ENSG00000165102	0.92797	0.0120269		7.69243	6.88389	7.58495	6.63413	8.37327	7.87173	8.45051	7.94618
PARVA	ENSG00000197702	0.926784	3.16618e-06		8.68168	8.86508	8.71681	8.7067	9.32977	9.84129	9.43302	9.95228
CPQ	ENSG00000104324	0.926569	0.00110011		6.14966	5.70677	6.33747	6.01487	6.89638	6.71186	6.93784	7.2505
CYB5D2	ENSG00000167740	0.925125	1.2782e-08		7.23858	7.10956	7.4386	7.18892	8.24974	8.04696	8.26543	8.07195
CASP10	ENSG00000003400	0.923835	6.61816e-05		7.14683	6.85486	7.09205	7.19959	8.25962	7.99088	8.04096	7.56996
LINC01484	ENSG00000253686	0.923431	0.0217704		7.92563	6.92637	7.57798	6.61831	8.58074	7.92756	8.28094	8.19207
GNA14	ENSG00000156049	0.922219	0.00373918		9.10625	8.69124	9.43675	8.66496	10.1302	9.26604	10.1648	9.98846
LRG1	ENSG00000171236	0.921655	0.0175746		6.01083	4.84311	5.62583	5.27294	6.32919	6.36003	6.35032	6.45239
SERPINB9P1	ENSG00000230438	0.919048	0.0331973		4.8641	4.17917	4.60729	4.7414	5.38123	5.55002	5.30268	5.47371
UCP2	ENSG00000175567	0.918076	4.44274e-05		8.10698	7.81472	8.19448	7.95895	9.10417	8.71105	9.2376	8.59883
TMEM182	ENSG00000170417	0.917635	0.000541541		5.786	5.83122	5.54228	5.75035	6.455	6.65285	6.42667	6.79357
PCDHB13	ENSG00000187372	0.910064	0.0331002		5.36527	5.8011	5.25798	5.27294	5.8685	6.68855	5.86575	6.49613
CXCL5	ENSG00000163735	0.907585	0.00241425		6.55854	6.22069	6.43335	5.80728	7.34021	6.80153	7.13275	7.3089
CADM2	ENSG00000175161	0.907414	0.000147405		8.21031	7.88101	8.51612	8.0678	8.84324	8.85674	9.1698	9.40506
ABCD1	ENSG00000101986	0.903993	1.4958e-11		8.32359	8.0051	7.98896	8.02043	9.02233	8.9356	8.96105	9.02929
RGL1	ENSG00000143344	0.901937	0.0012215		7.65961	7.20467	7.73046	7.13435	8.3317	7.89738	8.64681	8.41734
NKAIN4	ENSG00000101198	0.895999	0.00765052		6.34396	6.15076	6.10491	6.19632	7.08613	7.02274	6.44514	7.49288
MACROH2A2	ENSG00000099284	0.895202	0.010349		9.52961	8.69124	9.67767	8.89902	9.76066	10.1936	9.91936	10.5851
MAN2B2	ENSG00000013288	0.894956	0.00701332		8.32359	7.72933	8.44506	7.9143	9.479	8.47935	9.13609	8.79546
ANTXR2	ENSG00000163297	0.894628	0.0121956		8.91927	8.0442	9.13556	8.17443	9.58699	9.21596	9.85693	9.39547
ERV3-1	ENSG00000213462	0.892407	0.00143644		5.8572	6.30896	6.08536	6.27914	6.70703	7.16468	6.78672	7.22473
SLC15A2	ENSG00000163406	0.89227	0.02222		6.13062	5.25221	6.12419	5.46209	6.6925	6.34519	6.55125	6.93802
ANK2	ENSG00000145362	0.891598	4.63343e-08		9.84195	9.95092	9.79511	9.4024	10.7389	10.474	10.6279	10.7447
DDIT4	ENSG00000168209	0.888449	4.53748e-05		8.1021	8.36046	8.40226	8.67264	8.92938	9.24622	9.31746	9.55046
GPC4	ENSG00000076716	0.883534	4.59825e-06		12.7761	12.2754	12.6272	12.3546	13.3913	13.1776	13.2926	13.7064
HEPH	ENSG00000089472	0.882627	1.31806e-11		11.0428	11.0274	11.2475	11.3452	12.0093	11.9806	11.9613	12.2444
RHPN1	ENSG00000158106	0.881976	0.00162005		8.03203	7.6555	8.02531	7.34125	9.02812	8.61847	8.28094	8.62861
ANGPT1	ENSG00000154188	0.878924	0.0289406		6.50042	7.13393	6.08536	6.74026	7.34021	6.98496	7.93387	7.63009
ELFN1	ENSG00000225968	0.878422	0.0254889		6.32734	6.86945	6.63501	7.43455	7.31198	8.04696	7.46692	7.94618
MXRA8	ENSG00000162576	0.872556	0.000191106		7.29095	7.46693	7.1115	7.21018	7.92883	8.12284	7.86694	8.50203
PCDHB10	ENSG00000120324	0.870809	0.0185356		6.36039	5.42015	6.43335	5.69108	7.0524	6.81235	6.72759	6.90595
PDLIM7	ENSG00000196923	0.869305	0.002517		10.4691	10.1357	10.0819	9.54311	10.6904	11.0283	10.6638	11.3503
ANO2	ENSG00000047617	0.867726	7.28509e-05		6.87677	6.39213	6.71349	6.53649	7.42173	7.5088	7.31452	7.67519
FBN2	ENSG00000138829	0.863268	0.0444667		11.1501	10.1006	11.3447	10.5868	11.773	11.2275	12.313	11.3803
AFF3	ENSG00000144218	0.861725	8.61187e-05		6.7453	6.5634	6.76354	6.35747	7.50721	7.36914	7.66113	7.26743
SCG5	ENSG00000166922	0.860152	8.38191e-07		8.78268	8.53073	9.09948	8.84906	9.64849	9.60801	9.58442	9.8812
MYL9	ENSG00000101335	0.858194	0.0338017		11.6351	11.944	11.3277	11.5336	11.9639	12.6105	11.7515	13.172
PCDHGB7	ENSG00000254122	0.857089	5.86107e-05		7.55641	7.55078	7.48409	7.60478	8.21459	8.63381	8.02877	8.59213
CAPN6	ENSG00000077274	0.852595	0.000213386		7.70535	8.01169	7.72415	7.77854	8.52854	8.91566	8.2125	8.83006
FAM111A-DT	ENSG00000245571	0.850398	0.00117958		6.37664	6.43199	6.40209	6.15305	7.14065	7.40535	6.7426	7.26743
SULT1C4	ENSG00000198075	0.850129	0.0164896		5.1553	5.0104	5.29248	5.27294	6.01579	5.64997	5.94576	6.21125
ADAMTS10	ENSG00000142303	0.849493	0.010349		8.18747	7.62143	8.27433	7.62867	9.22011	8.4895	8.95783	8.37892
ADAMTS4	ENSG00000158859	0.847006	7.5637e-08		8.33194	8.37075	8.11479	8.44493	8.96607	9.1683	9.09866	9.3663
CD82	ENSG00000085117	0.844638	0.00390653		5.8572	5.77034	5.85085	6.19632	6.81825	6.87566	6.31058	6.82821
SIPA1L2	ENSG00000116991	0.843266	0.00153665		10.4442	9.97978	10.4754	9.70914	11.0684	10.6128	11.2581	11.1011
IFI27L2	ENSG00000119632	0.842347	0.000737156		7.06899	6.84013	7.54973	7.59673	8.09266	8.20729	7.99155	8.20091
F8	ENSG00000185010	0.841584	0.00320195		5.98986	5.70677	6.12419	5.75035	6.73565	6.59133	6.98909	6.48169
AP5S1	ENSG00000125843	0.841518	0.0112323		7.01811	6.48978	6.40209	5.94048	7.51549	7.36914	7.1441	7.26743
COL1A2	ENSG00000164692	0.836906	0.000414853		12.4724	11.8095	12.4911	11.895	13.1382	12.7387	13.122	13.1157
SGSM2	ENSG00000141258	0.83581	1.38498e-10		9.26086	9.07473	9.29931	9.2205	10.1596	9.95679	9.86724	10.1861
ATP10D	ENSG00000145246	0.833883	0.0208804		6.7453	7.51412	6.5941	7.11192	7.50721	8.18664	7.52884	8.02793
PDGFRB	ENSG00000113721	0.830765	0.0431823		8.44797	8.97371	8.52703	9.40931	9.31562	9.9359	9.13609	10.2115
PIGP	ENSG00000185808	0.824854	0.00160539		6.83034	6.10218	6.8355	6.83912	7.58791	7.29389	7.52884	7.53543
IL11RA	ENSG00000137070	0.824455	0.0186215		5.98986	5.20698	5.85085	6.23833	6.6925	6.84435	6.46337	6.57983
SLC35D2	ENSG00000130958	0.824444	0.000199177		6.52977	6.63345	6.77578	7.06601	7.42173	7.67224	7.44872	7.68782
GOLT1A	ENSG00000174567	0.822232	0.0406815		6.34396	5.45925	6.60787	5.75035	7.08613	6.79062	7.00163	6.72169
GSTA4	ENSG00000170899	0.822218	0.000351237		7.87506	7.4765	8.22159	8.27875	8.77938	8.74535	8.8819	8.83574
XPA	ENSG00000136936	0.821988	0.0236384		6.70727	6.0519	6.4939	5.77909	7.40401	6.8231	7.19955	6.90595
NBPF9	ENSG00000269713	0.818357	0.0213848		5.36527	5.70677	6.10491	5.94048	6.14942	6.5787	6.75746	6.74605
CLMN	ENSG00000165959	0.816809	0.000213577		7.48328	7.93748	7.68573	8.0678	8.6908	8.47595	8.39933	8.84423
ACSF2	ENSG00000167107	0.815361	0.00558524		7.90337	7.42805	8.42187	8.3571	9.07087	8.93313	8.69004	8.83006
ENSG00000262879	ENSG00000262879	0.808014	0.0147536		8.1021	7.86654	8.20357	7.61279	9.09316	8.32537	9.11317	8.31928
IQCA1	ENSG00000132321	0.807663	0.00846447		7.57061	6.95401	7.33483	6.78346	8.36871	7.76432	7.90747	7.83702
DOCK3	ENSG00000088538	0.804497	0.0216446		7.4982	7.9581	7.46908	8.11929	8.34569	8.47935	8.16315	9.13222
BAALC-AS1	ENSG00000247081	0.803871	0.0396364		4.95347	4.95676	4.60729	5.14628	5.48602	5.74344	5.65976	5.66471
MRC2	ENSG00000011028	0.803682	1.60335e-05		9.91469	9.54579	9.97315	9.75689	10.7634	10.2564	10.7453	10.6168
YPEL2	ENSG00000175155	0.801737	0.000272136		6.99724	7.05955	7.44628	7.29224	7.87195	8.01451	7.78955	8.25708
HOMER3	ENSG00000051128	0.801496	2.16527e-05		7.95297	8.25886	8.10996	8.56121	9.02233	9.1556	8.9021	9.02432
HMCN1	ENSG00000143341	0.801342	5.00107e-05		9.14944	9.42508	9.34317	9.67323	10.178	9.96287	10.5012	10.1352
WASHC3	ENSG00000120860	0.801163	0.0213225		6.58675	7.19312	6.50865	6.86617	7.28319	8.00981	7.19955	7.70034
MATN3	ENSG00000132031	0.795821	0.00258979		7.63955	7.52337	7.74299	7.51365	8.39586	8.21955	7.9662	8.83858
ADAM9	ENSG00000168615	0.794418	2.51605e-05		9.7989	10.0048	9.79511	9.86307	10.2664	10.6236	10.7037	10.9592
FAM214A	ENSG00000047346	0.792932	3.44005e-06		7.12776	7.55078	7.2843	7.40719	7.9895	8.1741	8.17979	8.14247
TDRD7	ENSG00000196116	0.792166	0.00733931		7.46059	6.43199	7.21405	6.94439	7.96554	7.73047	7.80393	7.85393
HLA-DPA1	ENSG00000231389	0.791435	0.00373918		6.89943	7.08477	7.05233	7.42548	7.72981	8.22766	7.52015	8.01295
LINC00205	ENSG00000223768	0.788056	0.0149967		8.00092	8.46981	7.89104	8.20122	8.52854	9.08816	8.5175	9.40315
MEIS3P2	ENSG00000188013	0.786233	0.0154148		7.04885	6.0519	7.05233	6.60231	7.54812	7.34698	7.62918	7.52139
C1S	ENSG00000182326	0.785582	0.000128899		8.0923	7.9581	8.02531	7.63654	8.69445	8.39544	8.8231	8.90228
KIFC3	ENSG00000140859	0.781207	4.33374e-08		8.45563	8.69943	8.53425	8.68408	9.32271	9.33336	9.22696	9.57106
CYP27A1	ENSG00000135929	0.780595	0.0065809		7.20258	6.86945	7.73673	7.67529	8.03626	8.04237	8.255	8.36719
CTSB	ENSG00000164733	0.779046	5.48173e-05		9.96525	9.66347	10.4013	10.1401	10.8146	10.8248	10.8028	10.9329
ZHX3	ENSG00000174306	0.777356	0.00649458		7.86358	7.75312	8.00984	7.10058	8.75162	8.33291	8.53485	8.29059
CPE	ENSG00000109472	0.775785	0.000856857		9.12561	8.52613	9.15912	8.71416	9.83694	9.37046	9.80425	9.66028
PRICKLE1	ENSG00000139174	0.775068	0.00118023		9.02612	8.27538	8.9481	8.87259	9.57517	9.47465	9.38599	9.84218
FBN1	ENSG00000166147	0.773024	0.0254028		9.34583	8.26439	9.2453	8.48474	9.69842	9.42085	9.87237	9.69041
CLSTN3	ENSG00000139182	0.772767	1.99327e-09		9.67956	9.52521	9.59197	9.36733	10.4568	10.1801	10.3745	10.2386
TRIM38	ENSG00000112343	0.771672	0.0107734		6.37664	5.99982	6.81191	6.86617	7.24388	7.3544	7.15536	7.4416
STAP2	ENSG00000178078	0.771609	0.000219456		8.0923	8.50293	8.26567	8.51496	8.92006	9.35017	8.86828	9.26247
KCTD8	ENSG00000183783	0.768671	0.0199785		7.46819	6.84013	7.43088	6.89271	8.07597	7.52205	8.30642	7.75538
PLXNA3	ENSG00000130827	0.768328	0.00808692		8.14067	7.48599	7.60568	7.2415	8.46159	8.27929	8.2125	8.66739
BCAM	ENSG00000187244	0.768242	0.0234875		10.2172	10.7013	10.2172	10.9144	10.983	11.5395	10.7866	11.7294
MBNL3	ENSG00000076770	0.765537	0.0013404		7.14683	7.32597	7.15902	7.08915	7.859	7.58022	8.29628	7.90891
TMEM144	ENSG00000164124	0.765246	0.0274127		6.94373	6.35114	7.23193	7.39795	7.89751	7.86654	7.36389	7.925
UGT3A1	ENSG00000145626	0.763517	0.0137217		6.36039	6.0519	6.78793	6.60231	7.30245	7.45455	6.84352	7.18964
SETD7	ENSG00000145391	0.763371	7.00802e-05		8.02689	7.93055	8.0757	8.16901	8.65004	8.60297	8.78009	9.13453
GLB1L2	ENSG00000149328	0.758096	0.00378869		8.02174	8.06969	7.54973	7.76424	8.25962	8.88009	8.38026	8.82435
SCUBE3	ENSG00000146197	0.755017	0.031026		6.16844	6.17445	6.33747	6.19632	7.0524	6.4735	6.6816	7.39615
AGRN	ENSG00000188157	0.750026	0.0127676		12.4856	12.6331	12.2671	12.6234	12.78	13.5026	12.8051	13.7121
TTC3	ENSG00000182670	0.749616	4.07483e-05		10.1444	9.63813	10.1196	9.95096	10.5989	10.5744	10.9564	10.7394
LEPROT	ENSG00000213625	0.748448	0.00775883		8.78876	8.83195	8.55926	8.79027	9.07367	9.51829	9.17534	9.99737
MROH1	ENSG00000179832	0.74604	0.000105662		8.4859	8.39616	8.47541	8.64167	9.29654	9.27781	8.84413	9.47413
DECR1	ENSG00000104325	0.745396	1.09903e-07		9.06424	9.08415	9.0398	9.37677	9.82033	10.0247	9.9276	9.7668
SPATA20	ENSG00000006282	0.744478	0.000591825		9.5566	8.88676	9.6744	9.31431	10.2153	10.1548	10.1295	10.0163
ERVH48-1	ENSG00000233056	0.742851	0.0108845		9.52232	9.49024	9.54445	9.9478	10.7643	10.5648	10.2087	9.7948
NETO2	ENSG00000171208	0.742507	0.000511909		8.94401	8.34489	8.56633	8.22753	9.1894	9.27976	9.28707	9.37998
AGPAT4	ENSG00000026652	0.74151	1.96366e-06		10.2682	9.89141	10.3602	9.9478	10.9505	10.8262	10.8812	10.8248
TMEM179	ENSG00000258986	0.740724	0.00852698		6.42431	6.5634	6.06555	6.19632	7.28319	7.1218	6.72759	6.93802
LINC02188	ENSG00000261175	0.739867	0.000160296		7.62602	7.64706	7.35945	7.40719	8.327	8.30251	8.37546	7.925
CUL9	ENSG00000112659	0.739726	0.000177935		8.15957	7.80716	8.3983	8.26865	9.06242	8.98668	8.84413	8.71753
S100A11	ENSG00000163191	0.735285	0.0308541		10.8585	10.0439	10.9993	10.3048	11.6193	10.9966	11.5876	11.0285
ITGA7	ENSG00000135424	0.732514	5.75791e-05		9.18216	8.99383	9.22758	9.0774	9.7272	9.74992	9.66739	10.1972
MMP9	ENSG00000100985	0.73156	0.0422296		7.18423	7.6555	7.74921	7.74251	8.68348	7.93253	8.65079	7.79678
ADSS1	ENSG00000185100	0.729779	0.000164887		7.65961	7.2721	7.63958	7.59673	8.5038	8.0742	8.23391	8.24431
TMC4	ENSG00000167608	0.728922	0.0137576		6.61441	6.0519	6.58021	6.96955	7.43051	7.3544	7.08644	7.29246
PNCK	ENSG00000130822	0.728839	0.0304629		6.07197	5.70677	6.10491	5.72102	6.43768	6.61625	6.31058	6.96939
EMID1	ENSG00000186998	0.724376	0.0305173		6.37664	6.94025	6.75119	7.32185	7.60352	7.54819	7.26339	7.87065
SLC49A3	ENSG00000169026	0.721711	0.0167978		6.01083	5.91798	6.08536	5.59736	6.74975	6.79062	6.40796	6.40727
ZNF516	ENSG00000101493	0.720029	0.0440061		10.4519	9.48788	10.7405	10.3701	11.2775	10.7137	11.2535	10.8754
C5orf24	ENSG00000181904	0.717122	0.00100837		8.87991	8.39616	9.09215	8.54037	9.54314	9.33898	9.58233	9.39354
ENSG00000279369	ENSG00000279369	0.715241	0.00259948		6.31052	5.97305	6.32085	6.21747	6.73565	6.95596	6.8711	7.02022
DOCK6	ENSG00000130158	0.714304	1.15067e-05		9.1232	9.20409	9.20964	9.14245	10.0556	9.56704	10.0443	9.80643
HLA-F	ENSG00000204642	0.714011	0.013721		5.51955	6.0261	5.62583	5.91481	6.43768	6.51386	6.36979	6.46711
CPS1	ENSG00000021826	0.712803	0.00877694		10.0296	10.6724	10.1564	10.6089	10.8155	11.3393	10.8091	11.3528
EME2	ENSG00000197774	0.712006	0.0331973		6.88814	6.07726	6.43335	5.9905	7.07498	7.1562	6.92474	7.16275
TTC3P1	ENSG00000215105	0.709999	0.0109274		7.24744	6.58123	6.55201	6.74026	7.35873	7.42664	7.51142	7.68782
LRP12	ENSG00000147650	0.70959	0.0038414		8.5906	8.15552	8.72314	8.0794	9.30133	8.81966	9.17534	9.13914
SLC2A11	ENSG00000133460	0.706363	0.0143369		6.37664	5.77034	6.14322	6.27914	6.80481	7.04126	6.8711	6.60668
ACP2	ENSG00000134575	0.705033	0.0469797		9.3479	8.54443	9.26063	8.25848	9.85336	9.44017	9.68498	9.49405
MYO6	ENSG00000196586	0.704117	3.03739e-16		10.3247	10.432	10.4689	10.456	11.1923	11.0496	11.0716	11.1764
ZDHHC15	ENSG00000102383	0.703329	0.0335967		6.8653	7.30466	6.93712	7.12318	7.52371	7.98132	7.21039	8.10529
IL13RA1	ENSG00000131724	0.702223	0.000157173		9.51867	9.02021	9.6228	9.27196	10.1262	9.92597	10.1745	10.0727
CPXM1	ENSG00000088882	0.701864	0.0428368		10.5111	9.53896	10.5882	9.79609	11.0838	10.5552	10.9716	10.8496
CPAMD8	ENSG00000160111	0.701656	0.000135742		7.9421	7.86654	8.27	7.79974	8.85633	8.62155	8.56472	8.64814
RCAN2	ENSG00000172348	0.699821	0.0075231		8.40108	7.88819	8.41797	8.48037	8.79985	9.04292	8.72825	9.37218
ARHGAP18	ENSG00000146376	0.699708	0.00159215		7.96913	8.34489	7.91338	7.88154	8.47862	8.96743	8.55625	8.84986
PRRT3	ENSG00000163704	0.699449	0.0362007		8.72357	7.77653	8.65848	7.96522	9.31325	8.96015	8.94815	8.87769
FKBP9	ENSG00000122642	0.698927	0.00029994		8.89972	8.33966	8.9802	8.70296	9.56324	9.33524	9.43994	9.44281
ACADSB	ENSG00000196177	0.6981	0.00123316		8.5082	8.0442	8.27864	8.25848	9.24272	8.66699	8.85453	9.07087
CBX4	ENSG00000141582	0.697269	0.038038		6.11134	6.58123	6.30404	6.63413	6.73565	7.30926	6.80113	7.38067
LAMB2	ENSG00000172037	0.69594	1.51272e-10		11.2604	11.1264	11.2871	11.1772	11.8405	11.8179	11.8643	12.0971
COL5A1	ENSG00000130635	0.691894	1.59854e-07		9.40446	9.09039	9.3737	9.27701	9.97986	9.99886	9.82731	10.1037
PPP2R5B	ENSG00000068971	0.690554	0.0197672		7.48328	7.08477	7.22302	6.63413	8.10369	7.59283	7.73805	7.78507
CTNNA2	ENSG00000066032	0.690507	0.00118221		8.12151	8.02478	8.4062	8.6611	9.09039	8.95283	8.8476	9.12759
GARIN5A	ENSG00000142530	0.68992	0.00807963		6.97607	6.81019	7.29285	7.38865	7.64937	7.77543	7.65321	8.10999
MMP24OS	ENSG00000126005	0.687937	0.0333539		8.0524	7.30466	8.16685	7.58863	8.8498	8.29867	8.50435	8.27811
TST	ENSG00000128311	0.686556	0.0310589		9.27826	8.21955	8.97224	8.602	9.74491	9.32014	9.58024	9.33251
TENM3-AS1	ENSG00000177822	0.684171	0.0216541		8.21483	8.08227	7.81001	7.99002	8.23978	8.80076	8.45508	9.15741
KCTD21	ENSG00000188997	0.683541	0.0398737		6.18699	5.37997	5.77967	5.66051	6.36627	6.48708	6.40796	6.46711
JUNB	ENSG00000171223	0.683248	0.000591825		6.95459	7.05955	7.34308	7.41636	7.97757	7.76432	7.85318	7.89808
MLLT3	ENSG00000171843	0.679424	0.00372773		8.19206	7.79957	8.11479	8.07361	8.66499	8.5522	9.11606	8.48765
MXD1	ENSG00000059728	0.67637	0.0241696		5.94698	6.22069	6.10491	5.91481	6.36627	6.9063	6.55125	6.86204
IFI6	ENSG00000126709	0.675842	0.00327774		6.32734	6.58123	6.55201	6.51956	7.15132	7.04126	6.98909	7.37287
GPRC5C	ENSG00000170412	0.67551	0.000187202		8.62501	8.32914	8.75442	8.61401	9.0048	9.30489	9.23229	9.45948
ABCA1	ENSG00000165029	0.675485	0.0174325		10.1679	10.1251	9.49346	9.7623	10.3942	10.7058	10.2019	10.9315
ANTXR1	ENSG00000169604	0.663225	6.64105e-09		10.2725	10.5109	10.3263	10.3122	10.8559	11.0167	11.0959	11.0957
PARD3B	ENSG00000116117	0.662643	0.00891319		7.42197	7.5048	7.74921	7.6905	8.042	8.15722	8.03488	8.661
CPT1C	ENSG00000169169	0.661264	0.000158577		9.3334	9.3774	9.37169	9.70728	9.96029	10.2868	9.92101	10.245
CCDC102A	ENSG00000135736	0.661084	2.99878e-05		8.39312	8.01825	8.2438	7.97767	8.87574	8.78161	8.78009	8.86106
KIFAP3	ENSG00000075945	0.657986	0.00540561		7.41412	7.46693	7.74921	7.47024	8.20949	7.94242	8.52186	7.97738
TOM1L2	ENSG00000175662	0.656447	0.0390521		7.20258	6.81019	7.32653	6.64977	7.95948	7.27053	7.69239	7.67519
TSPAN18	ENSG00000157570	0.654548	0.0133033		8.19665	8.30251	8.40226	8.7509	8.9781	9.28171	8.6388	9.30408
MAGED2	ENSG00000102316	0.654254	0.00013415		12.8122	12.3707	12.8702	12.5268	13.4257	13.2003	13.4147	13.1964
GALC	ENSG00000054983	0.653439	6.61346e-06		8.48964	8.61538	8.76059	8.75814	9.12596	9.35388	9.29473	9.43721
HLA-A	ENSG00000206503	0.652703	0.006339		11.4203	11.699	11.5174	11.8449	11.9793	12.5349	11.9485	12.548
CHMP4C	ENSG00000164695	0.651781	0.0174325		6.42431	6.63345	6.58021	6.75481	7.27346	7.31688	6.78672	7.44904
MMP14	ENSG00000157227	0.6498	0.000705371		11.5169	11.4513	11.444	11.3326	11.8702	12.0822	11.8444	12.4615
CCDC126	ENSG00000169193	0.649576	0.00873387		6.48552	6.12667	6.76354	6.41355	7.04098	7.11307	7.09816	7.13535
TSPYL4	ENSG00000187189	0.64849	0.0251142		9.31244	9.44226	8.89576	8.88256	9.45122	10.0739	9.49195	10.0546
FAM120B	ENSG00000112584	0.647819	2.39162e-05		9.04149	9.15134	9.01419	8.80781	9.86636	9.56545	9.52488	9.62951
KALRN	ENSG00000160145	0.647063	4.76427e-06		8.47085	8.52152	8.51246	8.56946	9.11511	9.21188	8.94815	9.3305
TCTA	ENSG00000145022	0.646585	0.0249713		6.81849	6.35114	6.5377	6.03884	7.1619	7.16468	7.08644	6.94855
LGALS1	ENSG00000100097	0.646364	0.0101944		9.47971	8.79039	9.66949	9.10888	9.95574	9.98218	9.86724	9.97435
SLC38A10	ENSG00000157637	0.644778	6.61816e-05		9.99054	10.2207	9.9368	9.91903	10.6067	10.7766	10.3995	10.8327
SPHK2	ENSG00000063176	0.643577	5.43864e-05		9.90911	9.46885	9.71789	9.56184	10.4043	10.2594	10.155	10.4293
LINC00467	ENSG00000153363	0.642031	0.00231083		6.52977	6.65044	6.60787	6.64977	7.3679	7.22264	7.29429	7.02022
MPZL3	ENSG00000160588	0.64103	0.0251705		7.22069	7.19312	7.10181	7.26201	7.4651	7.98132	7.49378	8.1965
CYBA	ENSG00000051523	0.639815	1.54912e-05		11.6186	11.4225	11.5547	11.7193	12.1152	12.4179	12.0122	12.3069
FAM222A	ENSG00000139438	0.638911	0.0460386		5.6321	5.60584	5.57067	5.31281	6.06172	6.08442	6.31058	6.064
PXDN	ENSG00000130508	0.637225	4.18756e-08		13.3476	13.3307	13.3021	13.0666	13.8405	13.8955	13.8165	14.0485
ENSG00000274265	ENSG00000274265	0.636426	0.00635557		6.32734	6.39213	6.52324	6.74026	7.1619	7.05955	7.25295	6.98994
GPCPD1	ENSG00000125772	0.633835	0.0154584		8.08243	7.94439	8.08064	7.89474	9.07367	8.51954	8.56049	8.24003
DNAAF9	ENSG00000088854	0.633045	0.000187202		8.22832	8.21955	8.35815	8.618	8.90123	9.02906	8.8717	9.14373
LINC00863	ENSG00000224914	0.631948	0.00359204		7.25625	7.02087	7.10181	6.68057	7.72981	7.59283	7.55459	7.71275
GALE	ENSG00000117308	0.631365	0.000210051		9.05669	8.6067	9.03217	8.82514	9.69295	9.51332	9.4097	9.45024
LPP	ENSG00000145012	0.631211	0.00124499		11.1724	11.1996	11.2136	11.0606	11.5625	11.616	11.7101	12.1924
COL6A1	ENSG00000142156	0.630611	3.16983e-07		11.7731	11.4765	11.7007	11.6309	12.4591	12.2263	12.2111	12.2067
RND3	ENSG00000115963	0.62795	0.00112147		10.5147	10.6704	10.6692	10.7787	11.0712	11.3477	11.0332	11.6187
SCARF2	ENSG00000244486	0.627657	0.0170389		8.30673	8.64111	8.31265	8.64167	8.95699	9.30297	8.65079	9.38968
FBXL17	ENSG00000145743	0.627338	0.0140036		7.74343	7.23878	7.58495	7.3793	8.20438	7.90751	8.41816	7.88717
CDC42EP1	ENSG00000128283	0.627041	0.0426471		9.22317	9.00047	8.99074	8.77608	9.21758	9.63722	9.31997	10.1501
TOR4A	ENSG00000198113	0.62679	1.63915e-05		8.97901	9.03646	8.9749	9.1032	9.53299	9.78331	9.43764	9.79334
STAT6	ENSG00000166888	0.625416	0.00106558		10.4012	9.94577	10.3418	9.88307	10.9398	10.6787	10.8135	10.6971
THEM4	ENSG00000159445	0.625084	0.00691104		8.01656	7.87379	7.85687	7.70555	8.76209	8.18247	8.65079	8.26974
ISG15	ENSG00000187608	0.624684	0.0110479		9.10381	8.7476	8.9508	9.05701	9.42949	9.65237	9.20002	9.97048
PCDHB14	ENSG00000120327	0.621408	0.0117275		6.16844	5.97305	6.3862	6.15305	6.76371	6.83377	6.75746	6.74605
HMGCL	ENSG00000117305	0.620813	0.00328601		8.67841	8.2863	8.71363	8.9693	9.4207	9.28754	9.37158	9.09714
GAA	ENSG00000171298	0.619826	0.0127319		10.6562	9.84419	10.6577	10.4004	10.9889	10.9727	10.9811	11.2189
NUDT19	ENSG00000213965	0.619774	0.0127319		7.5276	6.81019	7.37563	7.17817	8.01307	7.81902	7.86694	7.72506
PRKCE	ENSG00000171132	0.619162	0.0167141		6.09179	5.86072	6.08536	6.06242	6.55474	6.50053	6.6816	6.73393
CPLANE1	ENSG00000197603	0.619105	0.0079834		9.13041	8.61538	9.0897	8.68028	9.64472	9.1975	9.68886	9.47959
TMEM175	ENSG00000127419	0.618183	0.0286324		6.27629	6.0261	6.32085	6.08562	6.81825	6.71186	6.49917	7.02022
IPO5P1	ENSG00000269837	0.616613	0.0397493		8.21934	7.64706	7.90226	7.48776	8.53262	8.27147	8.76914	8.1607
YPEL5	ENSG00000119801	0.6166	0.019215		10.266	9.49024	10.2614	9.6979	10.6552	10.4068	10.6609	10.601
GPRASP1	ENSG00000198932	0.616023	0.0101944		6.64156	6.5634	6.67478	6.72557	7.14065	7.04126	7.54606	7.23337
BTBD9	ENSG00000183826	0.615653	0.0286324		8.55535	8.02478	8.31265	7.71302	8.91694	8.55543	8.97382	8.70516
PON2	ENSG00000105854	0.614777	8.13425e-06		8.66855	8.62401	8.77591	8.57356	9.23272	9.32582	9.09282	9.41649
LINC01521	ENSG00000213888	0.614422	0.0191464		7.09867	6.70025	6.77578	6.33829	7.31198	7.33201	7.421	7.34921
ARVCF	ENSG00000099889	0.614258	4.01379e-05		9.67464	9.41517	9.4521	9.20469	10.1701	10.0351	9.98079	10.0423
PLD3	ENSG00000105223	0.613798	0.000149495		12.3292	12.2252	12.2019	12.1689	12.6507	12.8922	12.6468	13.136
GPR143	ENSG00000101850	0.612069	0.00245077		7.81671	7.46693	7.69221	7.75703	8.09819	8.23974	8.22324	8.565
PYCR3	ENSG00000104524	0.611049	0.0481105		8.51555	8.09474	8.26132	7.51365	8.99595	8.67295	8.69004	8.59548
MX2	ENSG00000183486	0.610198	0.0223967		7.42978	7.30466	7.32653	7.49644	7.88479	8.22361	7.50263	8.21843
TRIM22	ENSG00000132274	0.610151	0.046015		9.18678	8.89391	9.39767	9.31676	9.62191	9.73435	9.41204	10.3321
MICALL2	ENSG00000164877	0.609732	0.0151205		6.50042	6.17445	6.19884	6.51956	7.0524	6.81235	6.85738	7.04005
CHPF2	ENSG00000033100	0.608313	0.00243251		9.20736	9.04613	8.89014	8.68408	9.64284	9.36679	9.46278	9.78895
TSPYL1	ENSG00000189241	0.60475	5.86503e-05		11.2372	11.281	11.0805	10.9978	11.5946	11.903	11.5949	11.9032
NID1	ENSG00000116962	0.604356	7.24214e-06		10.9724	10.6724	11.0817	10.9591	11.4547	11.4686	11.6417	11.5598
TGFB1	ENSG00000105329	0.604197	9.22116e-05		7.7621	7.79193	7.5919	7.74979	8.2792	8.25172	8.49108	8.24858
ARSJ	ENSG00000180801	0.603139	0.00861949		7.81671	7.48599	8.03553	7.40719	8.27433	8.18664	8.35118	8.40592
JAK2	ENSG00000096968	0.599931	0.00105771		7.53486	7.71325	7.51363	7.54746	8.25962	7.89228	8.27579	8.21843
MMP2	ENSG00000087245	0.599429	3.99265e-08		10.085	10.2516	10.2873	10.4004	10.7884	10.8507	10.9073	10.8823
BAIAP2-DT	ENSG00000226137	0.598486	0.0251142		7.96913	7.93748	8.23938	7.32185	8.45299	8.44845	8.58152	8.49845
PDCD4	ENSG00000150593	0.598288	8.97093e-06		10.0863	9.85705	10.269	10.0097	10.6221	10.713	10.7284	10.5741
ZNF783	ENSG00000204946	0.596111	0.00873124		7.52031	7.18147	7.4766	7.11192	8.18376	7.86134	7.77502	7.83134
PRNP	ENSG00000171867	0.594094	0.0403232		8.90813	9.07788	8.77591	9.02736	9.24272	9.3814	9.29473	10.0751
DHRS1	ENSG00000157379	0.594015	0.0118039		7.56353	7.02087	7.65954	7.3604	8.05909	7.83504	8.14631	7.98252
DPP10	ENSG00000175497	0.593815	0.00438444		8.00092	7.66389	8.12917	8.23792	8.66499	8.40977	8.59398	8.75702
PROM1	ENSG00000007062	0.593732	0.0360342		10.676	11.0564	10.6098	11.1657	11.2739	11.6455	11.0827	11.8325
ABCC10	ENSG00000124574	0.593727	0.0191464		8.90253	8.67473	8.51976	8.27875	9.2302	9.14494	8.86485	9.49225
TTC12	ENSG00000149292	0.593687	0.016269		7.32484	7.02087	7.10181	7.0543	7.92262	7.88717	7.37357	7.59028
CARD11	ENSG00000198286	0.592674	2.95666e-05		10.8233	11.0168	10.9021	10.6435	11.5907	11.3831	11.2885	11.4966
OGDHL	ENSG00000197444	0.592567	0.00246319		8.85983	8.87235	8.97755	9.36022	9.822	9.55903	9.46731	9.6114
CAP2	ENSG00000112186	0.592157	0.00470242		8.90253	8.6197	9.0398	8.55706	9.11783	9.42085	9.36189	9.58969
SH3BGRL3	ENSG00000142669	0.591228	0.00135493		9.37645	9.4077	9.50822	9.69413	9.9312	10.2984	9.83783	10.2375
SLC26A11	ENSG00000181045	0.590443	0.000244507		8.08243	7.78425	8.10025	7.88815	8.60421	8.41333	8.53916	8.6578
SHC3	ENSG00000148082	0.590003	0.0459653		8.24612	9.02021	8.17612	8.45832	8.90439	9.06572	9.06323	9.32445
ZNF112	ENSG00000062370	0.589285	0.0111141		6.94373	6.70025	6.89284	6.56978	7.18283	7.5417	7.27377	7.40382
RHBDD2	ENSG00000005486	0.589103	0.0145114		9.51684	8.83938	9.4823	9.18871	10.092	9.67479	9.91936	9.75635
MAP3K10	ENSG00000130758	0.588772	0.0214813		8.3361	8.16146	8.43351	8.09091	9.19457	8.62463	8.48663	8.96848
TM7SF2	ENSG00000149809	0.588362	0.0150246		10.7736	10.1037	10.6055	10.0589	11.0564	11.0347	11.0678	10.8573
APOE	ENSG00000130203	0.587631	0.000177935		13.8019	13.75	13.7841	13.9178	14.2495	14.4185	14.1975	14.6909
FOXO3B	ENSG00000240445	0.585015	0.00479102		8.52651	8.87235	8.20357	8.46718	9.01942	9.21392	9.02997	9.18217

## Sheet: DEGs_Down
Gene_symbol	Ensembl_ID	Dox-Ctl_log2FC	Dox-Ctl_adjPval		AG25367_CTL_D2	35L11_CTL_D2	AG25367_CTL_D4	35L11_CTL_D4	AG25367_DOX_D2	35L11_DOX_D2	AG25367_DOX_D4	35L11_DOX_D4
ORC1	ENSG00000085840	-0.585353	4.51637e-06		11.0737	11.1572	10.9153	11.0802	10.5423	10.3578	10.635	10.3471
SNHG12	ENSG00000197989	-0.586181	0.0480907		8.2637	8.73969	7.786	8.26865	7.58791	7.73047	7.82524	7.74333
PRPS2	ENSG00000101911	-0.587438	0.00124499		9.97462	10.2833	9.99426	10.351	9.4052	9.80109	9.45824	9.59808
RARRES2	ENSG00000106538	-0.592335	0.0411094		10.5784	10.3807	10.8653	10.4693	10.1948	9.39767	10.294	9.94045
ADRA2C	ENSG00000184160	-0.592685	0.000266125		8.80686	8.72773	8.73573	8.93778	8.43565	8.26754	8.06505	8.07195
OLMALINC	ENSG00000235823	-0.593943	0.0353457		8.49337	8.94989	8.48289	9.12576	8.11462	8.51292	8.00407	8.11467
JADE1	ENSG00000077684	-0.596735	0.000368191		11.923	12.3569	12.0739	12.4434	11.5338	11.5717	11.6938	11.6673
KICS2	ENSG00000174206	-0.597817	0.00821233		7.78663	8.02478	7.90783	8.39009	7.45653	7.36179	7.53747	7.47113
IRS2	ENSG00000185950	-0.599971	4.75324e-06		9.84925	10.0261	10.0254	10.1703	9.26498	9.46953	9.44454	9.50479
TMSB15A	ENSG00000158164	-0.600124	0.012711		9.50949	9.02348	9.8439	9.47885	8.83334	8.9356	9.03302	8.77785
SH3GL2	ENSG00000107295	-0.608788	0.0301145		7.81671	7.2275	7.92991	7.77141	7.33086	7.19808	7.01405	6.89509
PTTG1	ENSG00000164611	-0.609582	0.00186367		11.7669	11.4872	11.9867	11.8491	11.228	11.1426	11.408	10.8726
OPRD1	ENSG00000116329	-0.610109	0.0218993		7.02843	6.81019	6.92618	6.68057	6.55474	6.11972	6.26972	6.17582
CCDC74A	ENSG00000163040	-0.610811	0.033825		8.00616	7.48599	7.80404	7.62075	7.38606	7.19808	7.24243	6.68437
TCP1P3	ENSG00000256849	-0.615481	0.0163757		6.80655	6.88389	6.79997	7.07762	6.29113	6.18781	6.56821	6.15777
CAMKV	ENSG00000164076	-0.624963	0.00034884		10.3237	10.5178	10.1208	10.2064	9.91095	9.65688	9.66148	9.44281
P2RY1	ENSG00000169860	-0.625459	0.0426471		10.8218	10.6818	10.7675	10.8507	10.4568	9.81461	10.5564	9.57276
HSP90AA2P	ENSG00000224411	-0.625501	0.00432248		10.1876	10.8539	10.1773	10.3085	9.76066	9.83864	9.81671	9.72605
HSP90AA1	ENSG00000080824	-0.629277	0.00205496		14.7566	15.4062	14.8132	14.8529	14.2639	14.4599	14.3949	14.2853
AURKB	ENSG00000178999	-0.629954	7.5637e-08		11.4431	11.3715	11.4847	11.4739	10.9251	10.6846	10.9604	10.6695
BUB1	ENSG00000169679	-0.630362	0.00162005		13.0411	12.5617	12.952	12.6935	12.3709	12.0106	12.3823	11.9645
PTMAP8	ENSG00000243014	-0.630544	0.0377973		6.8653	7.2721	6.98009	7.33158	6.55474	6.74614	6.06997	6.57983
FAM111B	ENSG00000189057	-0.634984	0.0241454		10.0386	9.95092	9.64132	9.19406	9.28448	9.07023	9.24024	8.80419
ADRA2B	ENSG00000274286	-0.635814	0.00775883		7.99567	7.75312	7.79805	8.20122	7.14065	7.46144	7.08644	7.5424
CCNA2	ENSG00000145386	-0.637206	2.0291e-06		12.2978	12.3149	12.3834	12.3119	11.6698	11.5669	11.9529	11.5368
PPATP1	ENSG00000241293	-0.637993	0.0112598		7.08884	7.23878	6.73873	7.21018	6.43768	6.55311	6.35032	6.49613
KIF20A	ENSG00000112984	-0.638509	0.000143786		12.0089	11.8873	12.1576	12.1258	11.3159	11.3024	11.7281	11.2458
H2AW	ENSG00000181218	-0.638756	0.0236384		10.6268	10.4767	10.35	10.376	10.008	9.72148	10.1937	9.19329
RAB3A	ENSG00000105649	-0.639691	0.0127676		6.91063	7.38808	6.95877	7.33158	6.455	6.66485	6.51674	6.51042
H4C13	ENSG00000275126	-0.645269	6.24431e-05		12.6093	12.724	12.3827	12.5138	11.983	12.0249	12.0226	11.6
KCNS3	ENSG00000170745	-0.646478	0.000776219		9.45315	9.38757	9.37973	9.49843	8.96909	8.80889	8.94815	8.35536
MCM6	ENSG00000076003	-0.646627	5.76293e-05		12.6462	13.0435	12.5882	12.5788	12.1472	12.0468	12.1662	11.9554
GDF3	ENSG00000184344	-0.647326	0.01943		7.00771	7.43787	6.90404	7.41636	6.79124	6.50053	6.44514	6.56621
SH2D2A	ENSG00000027869	-0.648165	0.023894		6.88814	6.39213	6.87017	6.68057	6.31029	5.95362	6.11681	6.04449
HERC5	ENSG00000138646	-0.650819	0.0435807		9.03126	9.78771	9.06497	9.82911	8.72332	9.1277	8.63076	8.78668
RAB39A	ENSG00000179331	-0.656171	0.00354547		8.35673	8.59797	8.05072	8.03242	7.55617	7.5088	7.78231	7.66883
SEMA5A	ENSG00000112902	-0.656632	0.00118221		9.2119	9.18381	9.14266	9.46565	8.68714	8.44498	8.9021	8.32738
FLVCR1-DT	ENSG00000198468	-0.661399	0.015199		8.68495	8.07599	8.68145	8.41777	7.97156	7.60534	8.12356	7.57676
MCM4	ENSG00000104738	-0.661914	2.44387e-06		13.3756	13.7446	13.3655	13.3049	12.8351	12.7405	12.8465	12.7625
COBLL1	ENSG00000082438	-0.662296	0.000213577		7.852	7.6555	7.90226	7.58049	7.11909	7.13048	7.12131	7.06931
CHORDC1	ENSG00000110172	-0.662646	0.00239683		10.7667	11.3	10.6285	10.7261	10.0269	10.3392	10.3217	10.166
GMNN	ENSG00000112312	-0.667552	0.00109399		10.8736	10.9428	10.8746	10.4715	10.3015	10.1312	10.285	9.76977
BCL6B	ENSG00000161940	-0.675249	0.00505898		7.59164	7.74524	8.06576	8.02043	7.19319	7.44066	6.91152	7.22473
RGS17	ENSG00000091844	-0.6774	0.000722524		8.48964	8.33966	8.40226	8.1959	7.81274	7.51544	7.95335	7.45644
NAAA	ENSG00000138744	-0.678396	0.0274127		6.92175	7.14597	6.67478	7.30218	6.40242	6.60385	6.02156	6.39192
SLC8A1	ENSG00000183023	-0.678803	0.00246414		7.25625	7.20467	7.06236	6.96955	6.52225	6.31506	6.389	6.64605
LIF	ENSG00000128342	-0.679081	0.00593259		6.83034	6.92637	7.18679	7.0543	6.43768	6.54015	6.18434	6.21125
FAM72C	ENSG00000263513	-0.679349	0.00406748		7.11813	6.98113	7.2757	7.36988	6.79124	6.4598	6.44514	6.4375
H1-3	ENSG00000124575	-0.681353	0.0244271		14.0097	13.6608	14.1024	13.8173	13.4345	12.9492	13.6611	12.6456
AK7	ENSG00000140057	-0.681702	0.0496663		6.85374	7.20467	6.99063	7.66762	6.58651	6.71186	6.16218	6.67171
KCNN2	ENSG00000080709	-0.683855	2.68682e-05		8.35673	8.54897	8.39434	8.7067	7.83936	7.69581	7.92073	7.87065
CENPA	ENSG00000115163	-0.688174	0.000135742		9.46079	9.17209	9.6744	9.55977	8.85958	8.67887	8.97382	8.65458
ARHGAP33	ENSG00000004777	-0.689444	0.00987496		7.9904	7.60409	7.65292	7.49644	7.30245	6.80153	7.18863	6.75808
BDNF	ENSG00000176697	-0.691457	0.0185295		6.69436	6.71648	6.6878	7.0543	5.8685	6.43199	5.97147	6.17582
VASH2	ENSG00000143494	-0.694991	3.7018e-05		11.5858	11.8072	11.7853	11.8127	11.1949	10.8006	11.2961	10.8774
ADORA1	ENSG00000163485	-0.698824	0.0372673		6.77011	6.47077	6.5941	6.08562	6.01579	5.57566	5.89292	5.87813
HSP90AA4P	ENSG00000205100	-0.700595	0.0145173		7.45295	8.057	7.46908	7.53908	7.08613	7.1898	6.8711	6.65893
GK	ENSG00000198814	-0.704568	0.000160296		7.9421	7.82224	7.90226	8.07361	7.40401	7.1391	7.40221	7.03017
PALM3	ENSG00000187867	-0.715819	0.0156665		8.07249	8.74365	8.14342	8.55291	7.70108	7.74749	7.26339	7.98252
ENSG00000224785	ENSG00000224785	-0.715878	0.0290672		6.24123	6.43199	6.06555	6.08562	5.58371	5.26488	5.78104	5.53091
HS3ST3B1	ENSG00000125430	-0.718081	0.0286016		7.2995	7.68878	7.23193	8.03838	6.64803	7.04126	6.72759	7.11678
GNAO1	ENSG00000087258	-0.720802	2.0291e-06		8.61134	8.71163	8.60115	8.6611	8.14694	7.73617	7.97258	7.8651
PCNA	ENSG00000132646	-0.730462	6.02756e-11		12.5802	12.6451	12.5184	12.5948	11.9586	11.8269	11.9745	11.6383
SLC25A19	ENSG00000125454	-0.736007	0.00173558		7.45295	7.86654	7.58495	7.5723	7.02947	7.11307	6.55125	6.86204
CNMD	ENSG00000136110	-0.737007	0.0463627		10.0887	10.6356	9.80261	10.6668	9.30372	9.74427	9.12468	10.0703
KCNJ12	ENSG00000184185	-0.73819	0.0145173		6.31052	6.30896	6.76354	6.71073	5.96834	5.72063	5.94576	5.73941
TERT	ENSG00000164362	-0.739023	0.000511909		8.63517	9.07473	8.70084	9.12576	8.3317	8.27929	7.92073	8.10057
FOXO4	ENSG00000184481	-0.739233	0.00518884		9.32715	10.013	9.11883	9.76948	8.80323	8.97709	8.7728	8.89413
SEMA6A	ENSG00000092421	-0.741152	0.0118628		12.4865	13.1658	12.3691	13.3192	12.2472	11.9631	12.142	12.2414
SEMA4A	ENSG00000196189	-0.741274	0.00683471		7.47575	6.7484	7.22302	7.12318	6.52225	6.31506	6.40796	6.56621
ANKHD1	ENSG00000131503	-0.749036	0.0192803		5.92505	6.17445	6.18054	5.86204	5.38123	5.29607	5.38151	5.35203
DDB2	ENSG00000134574	-0.750405	0.0308899		9.47783	9.90032	9.64466	10.5898	8.94478	9.4102	9.04821	9.42217
ZNF775	ENSG00000196456	-0.751685	7.94091e-05		9.23658	9.38249	9.42125	9.50059	8.62731	8.431	8.99592	8.45108
ENSG00000201882	ENSG00000201882	-0.75293	0.0208205		6.78236	6.39213	6.84715	6.86617	6.06172	5.87319	6.40796	5.66471
TRIM14	ENSG00000106785	-0.75541	0.0007535		8.65195	9.10279	8.37031	8.81477	8.15226	8.04696	7.89408	7.93563
NRXN2	ENSG00000110076	-0.756442	0.00215932		7.14683	7.37791	7.1115	7.44355	6.60214	6.72338	6.6179	6.17582
CPNE7	ENSG00000178773	-0.763	0.0302659		6.57271	6.15076	6.52324	6.31884	5.96834	5.67391	5.83806	5.18389
COL8A2	ENSG00000171812	-0.765833	0.00569327		7.13733	6.96763	6.77578	7.30218	6.21187	6.36003	6.04597	6.59332
SLC5A5	ENSG00000105641	-0.76829	0.0236104		6.3927	6.3302	6.10491	6.43177	5.30689	5.60086	5.38151	5.98433
MTFP1	ENSG00000242114	-0.770513	0.00395797		6.79451	7.00774	6.63501	6.78346	5.94402	6.04825	6.389	5.87813
ZNF90	ENSG00000213988	-0.772893	0.0104131		9.79437	10.6334	9.84971	10.6465	9.37595	9.6049	9.3836	9.68096
VAT1L	ENSG00000171724	-0.776657	0.0309807		10.8505	10.031	10.6352	9.86307	9.61999	9.16619	9.54643	10.0485
HS3ST3A1	ENSG00000153976	-0.778632	0.000789529		7.47575	7.89534	7.39163	7.72045	6.85784	6.89616	6.63409	7.05962
PLPP3	ENSG00000162407	-0.780374	0.010362		9.12561	9.70065	9.06995	9.96822	8.52854	8.91315	8.56472	8.90769
DUT	ENSG00000128951	-0.785317	0.0013504		10.9461	11.6112	10.8305	11.4848	10.4132	10.666	10.445	10.3461
SKIDA1	ENSG00000180592	-0.785621	0.0216171		8.72674	7.98515	8.65517	7.99616	7.79245	7.18148	7.92073	7.44904
E2F8	ENSG00000129173	-0.793516	0.00962119		8.67841	8.6067	8.66837	8.14712	8.0189	7.3016	8.11781	7.4416
WDR76	ENSG00000092470	-0.796795	0.0013723		9.76843	9.5321	9.83076	9.55977	9.22264	8.73401	9.08695	8.36325
UAP1L1	ENSG00000197355	-0.803102	0.0294978		7.43754	7.68053	7.6727	8.41319	7.39506	6.94617	7.17763	6.64605
SHISA2	ENSG00000180730	-0.816755	0.00641465		11.295	10.5521	11.5798	11.4264	10.5803	10.0829	10.695	10.3609
PAQR5	ENSG00000137819	-0.822286	5.27078e-06		7.95838	8.09474	7.79805	8.23792	7.12991	7.2145	7.23183	7.3089
HSP90AA3P	ENSG00000231434	-0.830483	0.00853505		7.93663	8.98045	8.25696	8.46718	7.50721	7.75312	7.84624	7.41905
HTR3A	ENSG00000166736	-0.831885	0.0421771		7.59858	8.057	7.33483	8.31846	7.29285	7.27836	6.33059	7.14454
NPTX2	ENSG00000106236	-0.832051	0.000262459		8.7299	8.92915	8.815	9.37441	8.09819	8.35158	7.90079	8.24431
CDCA3	ENSG00000111665	-0.833117	4.35444e-05		9.52597	9.3901	9.47293	9.10888	8.66871	8.34041	8.8476	8.31114
H2BU1	ENSG00000196890	-0.835201	0.0251126		9.99844	9.77227	9.69066	9.6006	8.86607	8.88009	9.57186	8.08634
FAM72D	ENSG00000215784	-0.837885	3.06755e-07		8.23725	8.20811	8.4062	8.24824	7.43923	7.33201	7.7001	7.33322
FGFBP3	ENSG00000174721	-0.837918	0.00987496		10.9804	10.2682	11.1771	10.2313	9.87442	9.48991	10.0593	10.0667
RGS7BP	ENSG00000186479	-0.847136	0.0117275		6.24123	5.7389	6.08536	6.29913	5.51932	5.233	5.30268	5.25351
KIF17	ENSG00000117245	-0.85459	0.0285777		8.16893	8.95674	8.47541	9.40701	7.68649	8.29095	7.7001	8.15162
TMEM52	ENSG00000178821	-0.862738	0.00810262		7.46819	7.32597	7.71782	7.63654	7.28319	6.41788	6.58496	6.36071
MIR124-1HG	ENSG00000253230	-0.865789	0.00373918		7.09867	6.94025	7.19594	6.98196	6.53859	5.91397	6.51674	5.83335
SEMA6A-AS1	ENSG00000248445	-0.867504	0.0148911		6.2053	6.71648	6.04546	6.58613	5.30689	5.62562	5.89292	5.5026
HSP90AA6P	ENSG00000181359	-0.868253	0.000222596		7.32484	7.83716	7.2843	7.40719	6.77754	6.64076	6.6179	6.49613
YBX2	ENSG00000006047	-0.868366	0.0276051		7.44527	8.30251	7.8854	8.602	6.81825	7.47514	7.06271	7.58354
CDT1	ENSG00000167513	-0.868422	9.0144e-18		11.6825	11.7605	11.7716	11.9937	10.9414	10.9022	10.9898	10.9242
ADCYAP1R1	ENSG00000078549	-0.870775	0.00103758		9.515	9.27154	9.2453	9.03334	8.84324	7.98132	8.53053	8.15162
LPAR3	ENSG00000171517	-0.871937	0.0331222		8.58011	9.46165	8.74199	9.82049	8.05909	8.7594	8.11781	8.45108
SBSPON	ENSG00000164764	-0.873656	0.0463354		5.54852	5.20698	5.54228	5.75035	4.51344	4.64418	5.13077	4.6762
FAM72B	ENSG00000188610	-0.882069	1.16812e-07		8.16426	8.26439	8.4527	8.52772	7.62663	7.41958	7.53747	7.38067
OXTR	ENSG00000180914	-0.886509	0.0186153		5.39747	5.83122	5.85085	5.80728	4.86389	4.98766	4.76962	5.07272
LRFN2	ENSG00000156564	-0.905508	0.00405713		6.05188	6.22069	6.12419	6.33829	5.38123	5.49732	4.93557	5.47371
E2F2	ENSG00000007968	-0.906382	0.0484822		8.45945	7.99183	8.2438	7.82753	7.64183	6.87566	7.78231	6.29618
TOX2	ENSG00000124191	-0.91444	0.0465976		5.60478	5.29607	6.33747	5.83492	5.10233	5.02536	5.03647	4.82082
PIM1	ENSG00000137193	-0.916657	0.00852924		10.7987	11.8038	11.0239	11.7801	10.1356	10.7938	10.2235	10.7425
LHFPL5	ENSG00000197753	-0.924596	0.043488		5.2641	5.42015	5.25798	5.62928	4.44577	4.59487	4.9869	4.26877
XACT	ENSG00000241743	-0.931764	0.0127676		9.41236	8.80943	9.75856	9.3241	8.99299	8.04237	8.56472	7.90891
ENSG00000279145	ENSG00000279145	-0.932665	0.0150226		5.51955	6.0261	5.75514	6.23833	4.96404	4.98766	5.03647	5.21912
CDHR1	ENSG00000148600	-0.939658	0.0266272		7.03868	7.63002	7.08222	7.72784	6.32919	6.8231	5.65976	6.83958
KLF15	ENSG00000163884	-0.944823	0.00258979		8.77963	8.05062	8.83269	8.82858	8.09266	7.27836	7.89408	7.51432
H2BU2P	ENSG00000181201	-0.95907	0.0321409		7.2995	6.94025	6.88155	6.08562	6.03894	5.99222	6.29029	5.35203
SLC1A3	ENSG00000079215	-0.959503	0.000471591		9.57959	9.25219	9.37973	8.83544	8.52854	8.00981	8.67447	8.01796
PHYHIP	ENSG00000168490	-0.975366	0.000700583		7.34974	7.16973	7.45392	7.93361	6.53859	6.66485	6.20616	6.75808
CTCFL	ENSG00000124092	-0.996032	0.0447852		6.25887	6.3302	6.5377	7.03059	5.8685	6.10218	5.49224	4.72604
GUCY1A2	ENSG00000152402	-0.999437	0.00320195		6.84208	6.73253	6.43335	6.29913	5.30689	5.35649	5.89292	5.94278
TRIM47	ENSG00000132481	-1.00473	0.000530899		6.13062	6.35114	6.3862	6.25888	5.18766	5.16706	5.49224	5.53091
NKX1-2	ENSG00000229544	-1.02354	0.00649458		8.11668	8.09474	6.91515	7.76424	6.47211	6.87566	6.71242	7.05962
EPHA8	ENSG00000070886	-1.0275	0.0010852		6.65494	6.84013	6.75119	7.23114	6.12799	6.13704	5.41937	5.81044
IDO1	ENSG00000131203	-1.03038	1.09869e-05		9.1328	8.7476	8.58036	9.25672	7.74397	8.04696	7.75295	8.15162
BRME1	ENSG00000132016	-1.04244	0.0150226		5.57692	5.83122	5.39129	6.13092	5.14563	4.64418	4.88235	4.57104
SLCO4A1	ENSG00000101187	-1.04327	0.0333952		7.60549	8.67473	7.48409	8.25848	6.47211	7.5991	6.51674	7.32516
RHEBL1	ENSG00000167550	-1.04931	0.00201273		6.60065	7.33651	6.95877	7.55579	5.91929	6.28429	6.389	5.94278
SUSD3	ENSG00000157303	-1.06295	0.00373918		6.83034	6.89819	7.2496	7.36988	6.67783	5.97305	5.89292	5.58593
CCBE1	ENSG00000183287	-1.08265	0.0481105		6.50042	6.4122	5.87381	7.18892	4.96404	5.64997	5.13077	6.1395
SLC24A2	ENSG00000155886	-1.08309	0.000391475		6.95459	7.51412	7.12113	7.73519	6.25204	5.97305	6.56821	6.42247
RASD2	ENSG00000100302	-1.08553	0.0449225		6.16844	6.84013	5.73019	6.99427	4.91483	5.80977	5.13077	5.87813
STAC2	ENSG00000141750	-1.09147	0.0166577		5.42897	5.97305	5.87381	6.50242	4.81108	5.35649	4.76962	4.95226
STAR	ENSG00000147465	-1.09724	0.00549718		5.7365	6.10218	5.3591	6.06242	4.75626	4.90915	4.70977	4.99354
SMPD5	ENSG00000204791	-1.10461	1.232e-05		6.64156	7.05955	6.93712	7.19959	5.89412	5.91397	6.09358	5.76348
ANKRD13B	ENSG00000198720	-1.12341	2.94139e-14		9.39052	9.42508	9.10434	9.38146	8.45299	8.14013	8.12356	8.12864
AQP4	ENSG00000171885	-1.14451	0.0153928		5.83386	5.64028	5.89642	6.72557	4.91483	4.73801	5.41937	5.03367
CDCA7	ENSG00000144354	-1.14967	1.69018e-07		11.032	11.1497	11.0977	11.0831	10.1516	9.72578	10.3117	9.42971
DMC1	ENSG00000100206	-1.16389	9.85553e-06		7.41412	8.0051	7.46908	8.05022	6.42016	6.59133	6.8711	6.60668
RNVU1-30	ENSG00000206828	-1.18497	0.0281063		5.6321	5.77034	5.25798	5.05521	3.74627	4.19249	4.70977	4.82082
PCSK9	ENSG00000169174	-1.2048	0.0208272		9.38451	10.6672	9.18	10.5776	8.70896	9.35203	7.99782	9.20432
CDKN1A	ENSG00000124762	-1.22162	0.0018988		8.36081	8.89034	9.2453	9.57419	7.57213	8.08763	7.23183	8.35139
DPYSL5	ENSG00000157851	-1.22409	3.16861e-08		7.71815	7.32597	7.60568	7.83439	6.48902	6.25284	6.31058	6.69692
FAM78B	ENSG00000188859	-1.23815	0.00359729		5.90279	6.10218	5.3591	6.21747	5.01162	4.94893	4.28674	4.86598
GLI1	ENSG00000111087	-1.24833	0.000303853		8.3361	8.64959	7.52818	8.45387	6.76371	7.37646	6.6816	7.32516
HTR1D	ENSG00000179546	-1.29989	0.016534		6.6682	6.0519	5.54228	6.44976	5.05769	4.90915	4.20239	5.63893
SYT10	ENSG00000110975	-1.30237	0.013721		6.91063	6.10218	7.15902	5.91481	5.26823	4.82611	5.99673	5.2871
DERL3	ENSG00000099958	-1.31051	0.00238633		5.2641	5.94578	5.77967	5.91481	4.37476	4.98766	4.58206	4.26877
CBLN1	ENSG00000102924	-1.31181	0.00537978		6.43986	7.37791	6.4178	7.18892	5.30689	6.15417	4.9869	5.92155
MIR205HG	ENSG00000230937	-1.3263	0.00164224		6.42431	5.8011	7.15902	6.95702	5.26823	5.47023	5.41937	5.55868
NRP1	ENSG00000099250	-1.33077	0.0127319		6.11134	6.0261	5.65263	5.38938	3.74627	4.49089	4.70977	5.21912
H1-6	ENSG00000187475	-1.45383	0.0127676		8.28106	7.49543	8.14814	7.65217	6.6176	6.08442	7.40221	5.03367
ENSG00000266709	ENSG00000266709	-1.54569	0.00154862		5.65892	6.24327	5.65263	6.33829	5.30689	4.37882	4.1128	4.39737
H2BC3	ENSG00000276410	-1.6141	9.43611e-06		8.11668	8.27538	7.83947	8.61401	6.99437	6.55311	7.0507	5.71494
H3C3	ENSG00000287080	-1.62093	2.80648e-06		8.73936	9.48315	8.67492	9.3697	7.52371	7.78645	7.81107	6.65893
MEIOB	ENSG00000162039	-1.90402	0.0254028		4.43825	4.78273	5.39129	6.96955	4.13801	3.7271	4.28674	4.26877
FGF19	ENSG00000162344	-2.03419	1.42638e-19		8.19665	8.46981	7.79204	8.32822	6.40242	6.38924	6.16218	5.96371
H1-1	ENSG00000124610	-2.56963	0.0286324		7.71177	10.4381	6.8355	9.24903	5.78881	7.4887	6.22766	6.55246

## Sheet: DEGs_All genes
Gene_symbol	Ensembl_ID	Dox-Ctl_log2FC	Dox-Ctl_adjPval		AG25367_CTL_D2	35L11_CTL_D2	AG25367_CTL_D4	35L11_CTL_D4	AG25367_DOX_D2	35L11_DOX_D2	AG25367_DOX_D4	35L11_DOX_D4
EEF1A1	ENSG00000156508	0.171783	0.563884		17.7739	17.859	17.8439	18.2239	17.827	18.2432	18.0106	18.3022
RN7SL1	ENSG00000276168	0.0679218	0.841856		17.8236	17.9914	17.8431	18.0188	18.2169	18.115	17.8581	17.7141
ACTB	ENSG00000075624	0.0850969	0.715449		17.4936	17.2577	17.4626	17.2099	17.3275	17.4543	17.4114	17.5807
ACTG1	ENSG00000184009	0.183528	0.465216		16.7739	16.5786	16.7771	16.6935	16.6633	16.9258	16.725	17.1918
EEF2	ENSG00000167658	0.128758	0.71582		16.6407	16.9109	16.6787	17.1532	16.7978	17.1247	16.7906	17.1975
DNMT3B	ENSG00000088305	-0.59029	0.547945		14.8539	16.3744	14.5126	15.9011	14.5253	15.4018	14.3953	15.4203
FLNA	ENSG00000196924	0.314312	0.0368235		15.9892	16.1084	15.9611	15.9342	16.1921	16.3666	16.1527	16.5154
RN7SL5P	ENSG00000265735	1.9764	NA		12.2747	11.6354	11.4753	12.0926	12.3743	12.0506	12.0299	15.5089
TMSB4X	ENSG00000205542	0.0351219	0.988165		15.2208	13.3676	15.2661	13.5411	15.0374	13.7216	15.1325	14.2504
RPLP0	ENSG00000089157	0.0777124	0.818637		15.7369	15.868	15.7519	16.1188	15.7214	16.1128	15.8741	16.0769
RN7SL3	ENSG00000278771	0.071012	0.896618		15.7311	15.9219	15.529	15.7869	16.0259	16.088	15.7816	15.2397
RPL13A	ENSG00000142541	0.203264	0.393482		15.3567	15.4443	15.4807	15.7736	15.547	15.8435	15.5822	15.8974
SLC2A3	ENSG00000059804	-0.160657	0.867166		15.147	13.957	15.3537	14.3457	14.9131	13.81	15.2448	14.1935
HSPA8	ENSG00000109971	-0.288077	0.381061		15.6911	16.0929	15.4889	15.7246	15.0443	15.7521	15.372	15.6437
RPS4X	ENSG00000198034	0.0983635	0.904627		15.4547	14.5596	15.4245	14.6523	15.4687	14.7381	15.5849	14.7076
RPL4	ENSG00000174444	0.0962978	0.670597		15.6682	15.7689	15.8027	15.924	15.7011	15.9662	15.8364	16.0345
RPS2	ENSG00000140988	0.0958721	0.665317		15.7689	15.8825	15.7857	16.0756	15.8575	16.072	15.9203	16.0562
FSTL1	ENSG00000163430	0.938021	0.00185246		13.3668	13.6013	13.388	13.7248	13.8902	14.5534	14.1034	15.0395
HSP90AB1	ENSG00000096384	-0.299056	0.0943833		16.0337	16.3424	16.005	16.3019	15.6972	16.0135	15.8762	15.9142
PKM	ENSG00000067225	0.268359	0.463649		14.5664	15.0979	14.5353	15.1403	14.8101	15.461	15.0035	15.1703
PODXL	ENSG00000128567	-0.0544335	0.961819		14.0603	15.0002	14.0706	15.0315	14.0138	14.6217	14.0741	15.2072
RPL3	ENSG00000100316	0.183066	0.294434		15.3903	15.6934	15.6112	15.7779	15.7621	15.8138	15.7566	15.8962
MT-CO3	ENSG00000198938	0.0666247	0.829139		15.7108	15.2432	15.6473	15.5128	15.5484	15.5618	15.7339	15.572
RN7SKP80	ENSG00000202058	0.487765	0.0286915		14.6102	14.449	14.8078	15.0408	15.0843	15.2141	15.5088	15.0761
NPM1	ENSG00000181163	-0.393669	0.0606552		15.4397	15.807	15.4691	15.8579	14.9958	15.4264	15.2568	15.3352
HMGA1	ENSG00000137309	-0.211919	0.409632		15.3476	15.5407	15.3458	15.6673	15.0082	15.5046	15.1199	15.3915
CALD1	ENSG00000122786	0.641017	0.504548		12.7342	13.7314	12.8849	13.2926	13.029	13.9801	12.931	14.7174
MYH9	ENSG00000100345	0.294945	0.286908		14.4994	14.693	14.4831	14.5754	14.599	14.9328	14.5494	15.2466
ENO1	ENSG00000074800	-0.181646	0.464473		15.5042	15.657	15.3915	15.6295	15.0332	15.5441	15.3648	15.4774
CCND2	ENSG00000118971	1.22817	2.65863e-06		12.5588	13.0401	12.6701	13.0719	13.5222	14.3808	13.8364	14.3957
GAPDH	ENSG00000111640	-0.0632037	0.766529		15.6502	15.6401	15.5846	15.7299	15.4062	15.6985	15.5781	15.6559
RPS3	ENSG00000149273	0.0340016	0.94845		14.9547	15.3559	14.9978	15.4282	15.0653	15.4117	15.0534	15.3653
TKT	ENSG00000163931	-0.0913492	0.839567		14.87	15.3737	15.0164	15.4618	14.8905	15.2904	14.8903	15.3095
RACK1	ENSG00000204628	0.136765	0.482328		15.1504	15.2459	15.1716	15.408	15.2084	15.4932	15.3501	15.468
FTL	ENSG00000087086	0.0659447	0.927222		14.2459	14.652	14.2244	14.7839	14.059	14.8013	14.2441	14.9578
LIN28A	ENSG00000131914	-0.0998357	0.687588		15.4931	15.7723	15.5199	15.6759	15.4824	15.587	15.3155	15.671
PTMA	ENSG00000187514	-0.502285	0.000136359		15.2839	15.484	15.3146	15.6214	14.8355	15.0551	14.9344	14.8866
MT-CO1	ENSG00000198804	-0.122087	0.515559		15.5377	15.2484	15.4451	15.5015	15.2376	15.2748	15.2842	15.4549
SNHG14	ENSG00000224078	-0.144803	0.771365		14.592	15.0342	14.5754	15.2043	14.2915	14.9172	14.5502	15.0503
TAGLN	ENSG00000149591	1.21215	0.258293		11.8767	12.531	11.2988	12.0297	11.7953	13.3225	11.9557	14.2989
TPM1	ENSG00000140416	0.554133	0.348616		13.0118	13.5151	12.6629	13.3234	12.8964	13.948	12.9092	14.4741
RPS6	ENSG00000137154	0.0792298	0.83634		15.1123	15.3174	14.7925	15.3494	15.0596	15.2602	15.1773	15.4314
EEF1A1P5	ENSG00000196205	0.211826	0.492199		14.3862	14.3747	14.4699	14.8313	14.5512	14.8249	14.4886	15.0285
CCND1	ENSG00000110092	1.76668	2.61444e-10		11.6423	12.2362	11.7735	11.6969	13.0754	13.8908	13.1684	14.0894
RPS18	ENSG00000231500	0.163852	0.562157		14.5338	14.7265	14.596	14.9857	14.6613	15.0349	14.7628	15.0424
NUCKS1	ENSG00000069275	-0.203455	0.609048		15.0491	14.6667	15.1693	14.7219	14.8561	14.4222	15.0819	14.3729
POU5F1	ENSG00000204531	0.159704	0.298228		14.9415	15.1726	15.1399	15.2488	15.2987	15.3398	15.1941	15.3217
HSP90AA1	ENSG00000080824	-0.629277	0.00205496		14.7566	15.4062	14.8132	14.8529	14.2639	14.4599	14.3949	14.2853
CTNNB1	ENSG00000168036	0.320797	0.210291		14.7757	14.2008	14.7324	14.29	14.8755	14.7639	15.0121	14.7018
APOE	ENSG00000130203	0.587631	0.000177935		13.8019	13.75	13.7841	13.9178	14.2495	14.4185	14.1975	14.6909
H1-5	ENSG00000184357	-0.463316	0.0753678		14.8949	14.6274	14.9462	14.674	14.5797	14.2169	14.5603	13.8369
RPL13	ENSG00000167526	0.102198	0.519973		15.0662	15.0042	15.1762	15.2509	15.1588	15.2598	15.2189	15.2787
RPL7A	ENSG00000148303	0.166559	0.324244		14.7394	14.8291	14.8758	15.0538	14.9597	15.1125	14.9606	15.1401
RPL8	ENSG00000161016	0.0356621	0.903619		15.1653	15.4009	15.2095	15.4699	15.2903	15.4202	15.28	15.4141
RPSA	ENSG00000168028	0.0645712	0.798383		14.9355	14.9936	14.909	15.1704	14.9167	15.1855	15.013	15.15
SFRP1	ENSG00000104332	0.237982	0.712975		14.4099	13.0557	14.2518	13.4038	14.2137	13.6703	14.3557	14.1752
RN7SL4P	ENSG00000263740	-0.530789	0.208871		14.4854	14.7609	14.1812	14.9324	13.8718	14.0965	14.6835	13.396
NES	ENSG00000132688	0.43012	0.174464		13.9334	13.8564	13.669	13.2262	13.8474	14.1354	13.8815	14.5319
RPS24	ENSG00000138326	0.0544445	0.909003		14.4033	14.7196	14.4375	14.8422	14.3931	14.8507	14.5018	14.8629
SEPHS1	ENSG00000086475	0.0526329	0.946905		13.938	14.6319	13.8044	14.2369	13.891	14.5815	13.9055	14.4522
HNRNPU	ENSG00000153187	-0.122711	0.671253		15.2314	15.1841	15.0606	14.6713	14.9442	14.9285	15.0041	14.8391
RPL15	ENSG00000174748	0.126766	0.434906		14.8091	14.8359	14.8941	15.0484	14.9083	15.0925	15.0087	15.0892
RPS8	ENSG00000142937	0.0965395	0.676762		14.6973	14.8423	14.815	15.0145	14.7717	15.0424	14.8984	15.0429
MT-RNR2	ENSG00000210082	-0.0541315	0.963919		13.2657	14.9673	13.6699	14.1064	14.5475	13.8703	13.9793	13.8543
TUBB	ENSG00000196230	-0.101288	0.522785		15.2939	15.0575	15.2634	15.1654	15.0562	15.0623	15.1819	15.083
H1-2	ENSG00000187837	-0.604318	0.0606552		14.4145	13.9397	14.4824	14.231	13.9183	13.4051	14.0761	13.1054
VCL	ENSG00000035403	0.126951	0.795856		13.9184	14.2244	13.9593	13.9423	13.8128	14.0635	13.8479	14.6735
APP	ENSG00000142192	0.120114	0.816997		13.8114	14.5039	13.9709	14.4475	14.0907	14.4004	14.0611	14.6903
NCL	ENSG00000115053	-0.387054	0.0677804		14.9803	15.5431	15.0208	14.9754	14.8152	14.7497	14.7196	14.7694
TRIM28	ENSG00000130726	-0.326788	0.00322902		15.2398	15.2506	15.0535	15.1574	14.7961	14.9494	14.9021	14.746
SET	ENSG00000119335	-0.274206	0.0104361		15.2095	15.2925	15.1622	15.1388	14.8012	15.019	14.9727	14.909
GSTP1	ENSG00000084207	0.19406	0.412153		14.1766	14.2256	14.1313	14.4373	14.2357	14.5757	14.2699	14.6403
RPL11	ENSG00000142676	0.115236	0.644224		14.3727	14.5836	14.479	14.6911	14.4655	14.7676	14.5437	14.8014
COL18A1	ENSG00000182871	0.566459	0.0246839		13.2012	13.3704	13.1006	13.2957	13.5791	13.8218	13.4334	14.2685
RPL19	ENSG00000108298	0.0783252	0.646774		14.7298	14.7684	14.7732	14.8935	14.7556	14.9545	14.8254	14.9384
RPL7	ENSG00000147604	0.0823336	0.808839		14.3136	14.5204	14.3678	14.7039	14.3412	14.7098	14.4546	14.7242
RPS11	ENSG00000142534	0.185278	0.290303		14.3	14.339	14.4552	14.5864	14.4503	14.7093	14.5648	14.699
RPL6	ENSG00000089009	0.131125	0.423097		14.4813	14.5247	14.5826	14.5933	14.5192	14.7473	14.6132	14.8114
RPL5	ENSG00000122406	0.0770964	0.723114		14.5908	14.7077	14.6795	14.8291	14.6295	14.8839	14.7243	14.8721
EIF2S3	ENSG00000130741	0.0331674	0.976674		14.1886	13.3004	14.1972	13.3572	14.1257	13.3459	14.2844	13.4443
RPL12	ENSG00000197958	0.108041	0.685793		14.3399	14.4576	14.4685	14.7301	14.4252	14.7055	14.546	14.7566
RPLP1	ENSG00000137818	0.032812	0.941955		14.4892	14.7643	14.4647	14.8576	14.5304	14.8055	14.5544	14.8303
RN7SKP203	ENSG00000200488	0.502769	0.0143759		13.7319	13.5207	13.9355	14.0832	14.2583	14.3254	14.5744	14.1513
H1-4	ENSG00000168298	-0.580721	0.0377085		14.2591	13.8504	14.3747	14.1616	13.83	13.4385	13.8913	13.0688
RPL27A	ENSG00000166441	0.0625356	0.822647		14.5013	14.6552	14.5181	14.7881	14.5357	14.8297	14.5886	14.7575
RPL10	ENSG00000147403	0.174552	0.722802		13.4171	13.8489	13.4288	14.0317	13.4363	14.2091	13.597	14.1297
HNRNPA1	ENSG00000135486	-0.0409769	0.840153		15.2206	15.3681	15.4297	15.2688	15.3211	15.258	15.3435	15.2063
BCAT1	ENSG00000060982	0.356557	0.0826519		13.8759	13.7174	13.8427	13.6888	13.8268	14.0867	14.1348	14.4441
RPL23	ENSG00000125691	0.0769735	0.803425		14.2912	14.477	14.3409	14.5968	14.2982	14.6493	14.3925	14.6591
RPS20	ENSG00000008988	0.0732482	0.837125		14.7428	14.3163	14.7772	14.5074	14.7088	14.5478	14.8714	14.5297
HNRNPC	ENSG00000092199	-0.261026	0.0113163		15.0169	14.8601	14.9398	14.8741	14.6962	14.6988	14.7106	14.5402
VCP	ENSG00000165280	0.264421	0.00476806		14.3549	14.2555	14.2552	14.1746	14.444	14.5842	14.5181	14.5534
SPARC	ENSG00000113140	0.496461	0.134062		12.9129	13.2525	12.8831	13.2687	13.0998	13.7672	13.2401	14.038
XRCC5	ENSG00000079246	-0.192427	0.170837		14.9463	15.0526	14.9425	15.0206	14.6052	14.9089	14.8364	14.8273
ITGB1	ENSG00000150093	0.279493	0.417829		13.4242	14.0433	13.5085	13.9028	13.7028	14.1337	13.8388	14.3304
UBA1	ENSG00000130985	0.210596	0.702823		14.0753	13.2939	14.1472	13.4602	14.3219	13.6466	14.2912	13.5844
RPL18A	ENSG00000105640	0.0917017	0.712975		14.3092	14.3748	14.3478	14.5789	14.3194	14.6529	14.4114	14.5846
SCD	ENSG00000099194	-0.381502	0.00133177		15.0158	15.1498	14.9727	14.875	14.6673	14.5219	14.7362	14.5659
FASN	ENSG00000169710	-0.291086	0.054318		14.8426	14.9127	14.6629	14.9715	14.4127	14.7097	14.5417	14.5641
RPL18	ENSG00000063177	0.124767	0.507525		14.3318	14.3232	14.3726	14.5361	14.3455	14.632	14.4866	14.592
TUBA1A	ENSG00000167552	0.538089	0.0211977		13.6743	12.9874	13.3197	13.0715	13.8284	13.8469	13.595	14.0067
MORF4L2	ENSG00000123562	-0.12843	0.903673		13.7651	12.5313	13.7573	12.5722	13.5083	12.4835	13.6648	12.5578
RPS19	ENSG00000105372	0.169502	0.251625		14.2248	14.1909	14.3256	14.3527	14.3201	14.4923	14.3714	14.5798
H1-3	ENSG00000124575	-0.681353	0.0244271		14.0097	13.6608	14.1024	13.8173	13.4345	12.9492	13.6611	12.6456
PXDN	ENSG00000130508	0.637225	4.18756e-08		13.3476	13.3307	13.3021	13.0666	13.8405	13.8955	13.8165	14.0485
GNAS	ENSG00000087460	0.179663	0.268808		14.3503	14.0362	14.3225	14.1145	14.4035	14.4192	14.3194	14.4225
RPS12	ENSG00000112306	0.114658	0.811839		13.6255	14.026	13.6029	14.1778	13.6702	14.1582	13.7743	14.2838
CD24	ENSG00000272398	-0.197806	0.409164		14.5352	14.6281	14.3915	14.7494	14.1807	14.4499	14.2398	14.623
AGRN	ENSG00000188157	0.750026	0.0127676		12.4856	12.6331	12.2671	12.6234	12.78	13.5026	12.8051	13.7121
PSAP	ENSG00000197746	0.321937	0.0138188		13.8118	13.9031	13.939	14.0676	14.1371	14.2651	14.1975	14.4066
MYL6	ENSG00000092841	0.471325	0.00458473		13.5106	13.3723	13.2314	13.2632	13.6282	13.9519	13.6458	14.0109
YBX1	ENSG00000065978	-0.0942684	0.35883		14.9588	15.0126	14.9436	15.0148	14.8273	14.9567	14.8799	14.8869
RPS27A	ENSG00000143947	0.0506365	0.885478		14.1847	14.3806	14.2104	14.4968	14.1627	14.4791	14.2691	14.5526
UTRN	ENSG00000152818	0.462369	0.40616		12.2257	12.971	12.1402	13.1871	12.6155	13.492	12.5752	13.6464
MAGED1	ENSG00000179222	0.552142	0.62142		13.1305	11.4795	13.2287	11.7632	13.6676	12.307	13.6404	12.4645
RPL37A	ENSG00000197756	0.121152	0.564729		14.1804	14.2376	14.2271	14.4321	14.1899	14.4897	14.3733	14.5005
BSG	ENSG00000172270	0.11229	0.65644		14.0324	13.9907	13.9767	14.1579	13.929	14.3322	14.0182	14.2929
CALR	ENSG00000179218	-0.0453526	0.924736		14.2501	14.5308	14.0369	14.1172	14.0053	14.4199	14.038	14.2978
MYH10	ENSG00000133026	0.127805	0.532633		14.2763	14.4982	14.3174	14.2567	14.4127	14.4174	14.3522	14.669
CSDE1	ENSG00000009307	0.0140989	0.961548		14.5889	14.6477	14.6583	14.7255	14.5109	14.7269	14.6977	14.7331
HSPD1	ENSG00000144381	-0.302469	0.0685261		14.8158	15.1735	14.8215	15.0212	14.5096	14.7422	14.725	14.6652
HNRNPA2B1	ENSG00000122566	-0.270391	0.170361		14.8609	15.1853	14.8628	14.7961	14.8688	14.6664	14.5571	14.5403
TPM4	ENSG00000167460	0.243602	0.259902		13.7701	13.736	13.905	13.5254	13.8705	13.9607	13.8215	14.245
SLC2A1	ENSG00000117394	0.380348	0.386636		12.6885	13.117	12.6835	13.1206	12.646	13.5083	12.9459	13.809
FAT3	ENSG00000165323	-0.0679616	0.984091		10.9824	13.0991	11.0836	13.1553	10.9421	13.0486	11.192	13.018
ACLY	ENSG00000131473	0.0808545	0.711358		14.3178	14.0563	14.2045	14.1631	14.1099	14.3293	14.2401	14.3833
MALAT1	ENSG00000251562	0.225644	0.636447		12.8624	13.436	13.2202	13.8738	13.2712	13.8639	13.4057	13.8459
TPT1	ENSG00000133112	0.290057	0.144319		13.5946	13.7877	13.6242	13.884	13.7447	14.1177	13.9596	14.2058
HMGB3	ENSG00000029993	-0.226585	0.704754		13.8676	13.1701	13.896	13.0413	13.6519	12.9062	13.6813	12.8152
TMSB10	ENSG00000034510	0.293464	0.37473		13.0992	13.3814	13.0711	13.4177	13.2853	13.8501	13.1157	13.7891
GPC4	ENSG00000076716	0.883534	4.59825e-06		12.7761	12.2754	12.6272	12.3546	13.3913	13.1776	13.2926	13.7064
EIF4G2	ENSG00000110321	0.0511884	0.85531		14.4398	14.6243	14.308	14.3517	14.3098	14.5464	14.4942	14.5837
H3C2	ENSG00000286522	-0.4271	0.141519		14.1277	13.7741	14.1134	13.9057	13.7654	13.4972	13.8432	12.9931
FLNB	ENSG00000136068	0.150052	0.80645		12.9779	13.6115	12.8366	13.5932	13.0532	13.7287	13.0628	13.7766
RPS9	ENSG00000170889	0.120101	0.526926		14.0675	14.2096	14.1386	14.3305	14.1778	14.4085	14.2383	14.4008
NONO	ENSG00000147140	0.0963542	0.574608		14.2285	14.2842	14.1663	14.1744	14.1461	14.4039	14.2842	14.3926
AZIN1	ENSG00000155096	0.0398143	0.956342		13.4265	13.9148	13.371	13.5839	13.273	13.7686	13.3044	14.0303
SPTBN1	ENSG00000115306	0.121965	0.481528		14.6081	14.5148	14.6202	14.4379	14.7673	14.5806	14.7675	14.5468
PARP1	ENSG00000143799	-0.212282	0.416618		14.7296	14.7531	14.7557	14.5356	14.7389	14.2914	14.6414	14.1923
RPL31	ENSG00000071082	0.140797	0.68624		13.4918	13.7262	13.5537	13.962	13.5254	14.0161	13.7038	14.0349
NAP1L1	ENSG00000187109	-0.0631117	0.820591		14.3373	14.5662	14.4161	14.6071	14.2117	14.5129	14.4109	14.5331
PPIA	ENSG00000196262	-0.118388	0.332466		14.6588	14.6419	14.6257	14.7235	14.4513	14.6416	14.5783	14.4997
SLC16A1	ENSG00000155380	0.0700302	0.850496		13.8715	13.995	13.7139	14.0012	13.7447	13.9731	13.8118	14.2876
APLP2	ENSG00000084234	0.26094	0.143845		13.5575	13.7003	13.6364	13.705	13.7578	13.891	13.7799	14.1784
GJA1	ENSG00000152661	-0.204846	0.572211		13.939	14.1037	13.6331	14.159	13.6106	13.7025	13.4804	14.1774
IGFBP2	ENSG00000115457	0.363122	0.0990704		13.6221	13.2564	13.8051	13.3833	13.7836	13.8436	14.1203	13.8082
ITGB5	ENSG00000082781	0.123202	0.833358		12.9323	13.6821	13.0149	13.5168	13.1955	13.6673	12.9943	13.7786
DPYSL3	ENSG00000113657	-0.451407	0.00118221		14.3139	14.0917	14.113	14.0534	13.8701	13.5135	13.7313	13.6435
ATP5F1A	ENSG00000152234	-0.0120375	0.97001		14.3997	14.3913	14.4114	14.606	14.3566	14.5244	14.4313	14.454
PABPC1	ENSG00000070756	-0.102136	0.813558		13.9597	14.6612	14.0721	14.5179	14.1364	14.3142	14.1164	14.3401
KRT8	ENSG00000170421	0.237511	0.377639		13.2963	13.4251	13.2136	13.3839	13.2413	13.8247	13.353	13.7696
PTPRF	ENSG00000142949	0.180208	0.692759		13.0172	13.6699	13.0739	13.5776	13.3255	13.6212	13.2127	13.9122
SLC38A2	ENSG00000134294	0.121819	0.776274		13.3055	13.7248	13.3455	13.6681	13.3153	13.7546	13.4179	13.9902
RPL37	ENSG00000145592	0.13138	0.622664		13.6623	13.8647	13.71	14.0235	13.76	14.0976	13.8269	14.0965
RPL32	ENSG00000144713	0.100308	0.646774		13.9297	13.9603	13.9451	14.1405	13.8996	14.2147	14.0565	14.1941
USP9X	ENSG00000124486	-0.174836	0.694332		13.584	13.9227	13.5312	14.3765	13.4932	13.6847	13.6764	13.9814
DBN1	ENSG00000113758	0.183726	0.501657		13.9184	13.8035	13.6282	13.2973	13.8609	13.8975	13.7396	13.9495
RN7SKP255	ENSG00000200312	0.442319	0.0453442		13.3132	13.1862	13.5938	13.6277	13.8821	13.8238	14.1652	13.6119
CANX	ENSG00000127022	-0.103479	0.770123		14.0945	14.383	13.8545	14.0327	13.7535	14.1513	13.9003	14.1561
RPL35A	ENSG00000182899	0.0997037	0.747331		13.6709	13.9305	13.7469	14.0197	13.6917	14.0994	13.8657	14.0965
EIF4G1	ENSG00000114867	-0.0689506	0.814565		14.6857	14.7456	14.5389	14.2999	14.5738	14.4574	14.5687	14.4287
RPL9	ENSG00000163682	0.0796302	0.619722		14.245	14.1532	14.3677	14.3242	14.2878	14.3241	14.4034	14.3991
ITM2C	ENSG00000135916	0.393617	0.000348295		13.3437	13.3299	13.2424	13.2752	13.6001	13.8516	13.5767	13.7217
MACF1	ENSG00000127603	0.106556	0.768361		13.7162	14.2666	13.7243	14.0263	14.0146	14.1243	13.8626	14.2088
NR6A1	ENSG00000148200	-0.238271	0.59768		13.7798	13.1382	13.79	13.1786	13.5383	13.0105	13.5396	12.8503
RPS14	ENSG00000164587	0.0963573	0.634581		14.0005	13.9875	13.9694	14.2056	13.9818	14.218	14.1283	14.2203
HNRNPK	ENSG00000165119	-0.0256374	0.924973		14.5125	14.5228	14.4439	14.2711	14.3587	14.4416	14.4828	14.3751
TERF1	ENSG00000147601	-0.28766	0.657371		12.5309	13.6848	12.5399	13.6747	12.549	13.2817	12.5765	13.1625
CKB	ENSG00000166165	0.187269	0.916577		11.4193	12.7928	11.2731	12.6716	11.5363	12.9019	11.3037	13.017
RPS3A	ENSG00000145425	0.0828233	0.738547		13.8077	13.9666	13.9083	14.117	13.8818	14.153	13.9555	14.1388
CNN2	ENSG00000064666	0.186203	0.378286		13.6021	13.4579	13.5905	13.3867	13.5102	13.722	13.5819	13.9407
SERPINH1	ENSG00000149257	0.0540352	0.756924		14.1434	14.1143	14.0974	13.9852	14.0999	14.2482	14.0858	14.1213
NLGN4X	ENSG00000146938	0.392682	0.5845		13.0602	11.9002	13.0043	11.8144	13.3656	12.1419	13.4214	12.4766
BEX3	ENSG00000166681	0.250214	0.717216		13.3381	12.2578	13.2315	12.2783	13.4108	12.6764	13.5397	12.585
RAN	ENSG00000132341	-0.138789	0.424079		14.2211	14.2272	14.1326	14.2959	13.9048	14.2466	14.0772	14.0772
RPL35	ENSG00000136942	-0.00733407	0.983364		14.1224	14.1733	14.2052	14.2826	14.0584	14.295	14.1802	14.2149
FADS2	ENSG00000134824	-0.0505078	0.906868		14.1106	13.8579	14.004	13.4965	13.8972	13.8246	13.9194	13.6866
SERBP1	ENSG00000142864	-0.306558	0.00464324		14.6228	14.8595	14.6252	14.7414	14.3916	14.4353	14.4581	14.3486
TOP2A	ENSG00000131747	-0.324815	0.0804665		14.0522	13.8291	14.1857	13.9414	13.7593	13.5676	13.8827	13.4915
EIF4A2	ENSG00000156976	-0.346655	0.120106		13.6855	13.9766	13.9472	14.3326	13.5371	13.8128	13.6342	13.6318
HDLBP	ENSG00000115677	0.0757694	0.657371		14.0826	14.1438	14.0041	13.9521	14.0639	14.1779	14.0409	14.2032
CDH1	ENSG00000039068	0.322753	0.52513		12.3253	12.6941	12.1675	12.8891	12.3938	13.0433	12.332	13.4202
PFN1	ENSG00000108518	-0.00033205	0.998824		14.0769	14.0293	14.0391	14.0076	13.9613	14.1827	13.9686	14.0284
RPL10A	ENSG00000198755	0.112	0.393482		13.9559	13.9679	14.0111	14.1227	14.0606	14.191	14.0827	14.1727
YWHAZ	ENSG00000164924	0.0315877	0.90436		14.1969	13.9704	14.1959	13.9945	14.076	14.1246	14.2068	14.0894
MYL9	ENSG00000101335	0.858194	0.0338017		11.6351	11.944	11.3277	11.5336	11.9639	12.6105	11.7515	13.172
ZFP42	ENSG00000179059	-0.258088	0.968674		5.81013	12.5572	5.77967	12.36	5.76123	12.2154	7.25295	12.1574
CLDN6	ENSG00000184697	0.144718	0.7419		13.0728	13.2633	12.863	13.2438	12.8823	13.5491	12.9345	13.5488
MT-CO2	ENSG00000198712	-0.0908171	0.657261		14.432	14.1483	14.3177	14.4891	14.317	14.1945	14.2726	14.2606
ERBB2	ENSG00000141736	-0.218208	0.647579		13.7605	13.0898	13.3373	12.6728	13.2196	12.711	13.2406	12.9688
EIF4B	ENSG00000063046	-0.0798914	0.689176		14.2876	14.4512	14.4289	14.6026	14.2723	14.4106	14.3724	14.4082
KDM5C	ENSG00000126012	-0.00199377	0.998824		13.0788	11.9218	13.143	11.8884	13.1169	11.9558	13.0617	11.94
FLNC	ENSG00000128591	1.3359	0.14232		10.2855	11.1549	10.2733	10.4527	10.6655	12.0746	10.825	12.9275
UGP2	ENSG00000169764	-0.517828	0.132		13.0649	13.504	13.0634	13.9137	12.591	13.0306	12.6941	13.243
ATP5F1B	ENSG00000110955	0.02393	0.877718		14.3566	14.2953	14.2676	14.3236	14.2878	14.3701	14.3711	14.3094
RPLP2	ENSG00000177600	0.0430924	0.900553		13.7888	13.781	13.6911	14.0198	13.6645	13.9612	13.805	14.0168
MDN1	ENSG00000112159	-0.155423	0.725289		13.7096	14.4671	13.6142	14.2677	13.9025	14.029	13.8481	13.8292
CCT7	ENSG00000135624	0.0148389	0.968674		13.9148	13.9487	13.7661	13.9147	13.7566	14.0653	13.8062	13.9608
H2BC18	ENSG00000203814	-0.474841	0.352766		13.3862	12.733	13.2366	12.6305	12.9098	12.1513	13.0531	11.7202
ANXA2	ENSG00000182718	0.418521	0.759341		11.1891	12.2138	10.9014	12.0958	11.0761	12.444	10.9287	12.9996
COL5A2	ENSG00000204262	1.14257	0.00035067		11.9889	11.4132	12.1158	11.2367	13.0745	12.1648	13.1364	12.9447
HSPA5	ENSG00000044574	-0.116009	0.849807		13.3471	14.1635	13.0997	13.0978	13.4251	13.4694	13.1724	13.4463
XRCC6	ENSG00000196419	-0.257011	0.0115975		14.3241	14.2296	14.2808	14.222	13.9512	14.0323	14.1242	13.9146
CLTC	ENSG00000141367	0.0589795	0.755643		14.194	14.1126	14.1099	14.1779	14.0786	14.2585	14.327	14.1557
SMC1A	ENSG00000072501	-0.0708542	0.952581		13.1072	12.3439	13.2105	12.0482	13.0979	12.0097	13.1942	12.018
WDR1	ENSG00000071127	0.134777	0.581237		13.714	13.5421	13.602	13.2633	13.6858	13.6584	13.5242	13.8145
YWHAE	ENSG00000108953	-0.130668	0.171683		14.3417	14.2933	14.3855	14.383	14.2117	14.2732	14.2466	14.1486
ACTN4	ENSG00000130402	0.125828	0.797473		12.8951	13.3273	12.8689	13.2622	12.9592	13.3225	12.8584	13.6404
IPO5	ENSG00000065150	-0.362058	0.00077077		14.2391	14.3549	14.1908	14.3196	13.7669	13.9043	14.0071	13.9723
KPNA2	ENSG00000182481	-0.376386	0.0169725		13.9642	14.1316	13.9326	14.2673	13.497	13.797	13.7281	13.7744
RBBP7	ENSG00000102054	-0.263476	0.757716		13.0473	11.8751	13.0536	12.0319	12.7911	11.5938	12.8616	11.615
H3C11	ENSG00000275379	-0.485812	0.00882768		13.7551	13.5506	13.773	13.6433	13.4322	13.1614	13.292	12.8411
CCT3	ENSG00000163468	-0.0111403	0.97313		14.1239	14.0316	13.9918	13.8717	13.8908	14.065	14.0351	13.989
HNRNPH1	ENSG00000169045	-0.163004	0.589553		13.8719	13.8463	14.0334	13.492	13.5889	13.6466	13.9174	13.451
MAGED2	ENSG00000102316	0.654254	0.00013415		12.8122	12.3707	12.8702	12.5268	13.4257	13.2003	13.4147	13.1964
PTPRS	ENSG00000105426	0.443456	7.76653e-06		13.1506	13.0036	13.1895	12.9824	13.5154	13.4542	13.5312	13.6061
NASP	ENSG00000132780	-0.466581	0.00403388		13.8818	14.3166	14.023	13.9628	13.7712	13.5103	13.5118	13.5467
COL1A2	ENSG00000164692	0.836906	0.000414853		12.4724	11.8095	12.4911	11.895	13.1382	12.7387	13.122	13.1157
KRT18	ENSG00000111057	0.127082	0.75046		13.0123	13.346	12.9212	13.2273	12.9243	13.5658	13.0508	13.4182
FSCN1	ENSG00000075618	0.0513995	0.821484		13.9543	13.8855	13.909	13.7263	13.9499	14.0286	13.916	13.7857
EIF3E	ENSG00000104408	-0.0474301	0.901342		13.6639	13.911	13.72	14.0657	13.5922	13.9519	13.7337	13.9006
KIF1A	ENSG00000130294	-0.0531369	0.918265		13.6035	13.4166	13.288	13.2466	13.2768	13.1075	13.1421	13.7474
RPL14	ENSG00000188846	0.00199691	0.997574		13.7923	13.918	13.8106	14.0343	13.6958	13.9699	13.8526	14.0349
TPI1	ENSG00000111669	-0.0232599	0.93981		13.9712	13.9314	13.8694	14.0212	13.7279	14.0392	13.9559	13.9627
SND1	ENSG00000197157	0.0958643	0.776274		13.2725	13.4008	13.2693	13.6244	13.2858	13.6573	13.3075	13.6807
SLC25A6	ENSG00000169100	0.165677	0.306316		13.6465	13.4768	13.7625	13.8269	13.8124	13.8428	13.8544	13.8888
VIM	ENSG00000026025	1.70287	1.58928e-07		11.1014	10.4381	11.0071	10.4097	12.4328	11.6394	13.034	12.4668
RPS27	ENSG00000177954	0.122757	0.429153		13.7695	13.6676	13.8585	13.903	13.8115	13.9458	13.9811	13.9565
RPL29	ENSG00000162244	0.178008	0.0658803		13.6354	13.6811	13.6907	13.7767	13.834	13.9203	13.8165	13.9247
SMS	ENSG00000102172	-0.132176	0.821484		13.4467	12.7899	13.4	12.4895	13.1246	12.5951	13.1698	12.8595
SFPQ	ENSG00000116560	0.102217	0.765128		13.8254	13.5186	13.2123	13.3073	13.6703	13.5827	13.495	13.5978
ZNF106	ENSG00000103994	0.574446	0.0924389		11.9091	12.2106	11.8883	12.036	12.0939	12.8997	12.0835	13.0222
IARS1	ENSG00000196305	-0.133922	0.54016		13.9541	13.981	13.7775	13.976	13.5627	13.8522	13.7437	13.9725
RPL24	ENSG00000114391	0.00981737	0.974752		14.0231	14.0886	14.1365	14.2263	14.0179	14.1516	14.1686	14.1774
UCHL1	ENSG00000154277	0.112179	0.57429		13.6238	13.4888	13.4936	13.3817	13.456	13.6791	13.5413	13.7517
CFL1	ENSG00000172757	0.0208777	0.941955		13.8211	13.6201	13.7739	13.6135	13.6724	13.8187	13.6781	13.7497
DDB1	ENSG00000167986	0.0885878	0.499142		13.9764	13.8436	13.8925	13.905	13.8943	14.0055	14.0539	14.0167
TPM3	ENSG00000143549	0.0542134	0.820427		13.8424	13.8195	13.6954	13.5809	13.6782	13.864	13.752	13.8669
ACTN1	ENSG00000072110	0.0717381	0.87091		13.2202	13.4691	13.1341	13.1079	13.0611	13.3811	13.0604	13.6564
STAG2	ENSG00000101972	-0.161373	0.80099		13.3262	12.6248	13.3482	12.6177	13.1122	12.4059	13.2742	12.4493
CCT5	ENSG00000150753	-0.282795	0.0202004		13.9925	14.0445	13.9292	14.0602	13.561	13.8667	13.7286	13.7262
DHCR24	ENSG00000116133	-0.13146	0.690839		13.8404	13.9918	13.5128	13.3779	13.4653	13.6948	13.514	13.5961
MFGE8	ENSG00000140545	0.120247	0.771765		12.9035	12.9872	13.0409	13.3285	13.0155	13.1318	12.9189	13.6084
RPS5	ENSG00000083845	-0.0588886	0.80003		14.0473	14.0086	13.9435	14.2269	13.8743	14.0731	14.0205	14.0306
FZD7	ENSG00000155760	-0.31368	0.393482		13.3775	13.7007	12.9068	13.383	12.6624	13.2365	12.85	13.3625
RCC2	ENSG00000179051	-0.119571	0.498798		14.0443	14.1497	13.8955	13.9925	13.8672	14.0247	13.7809	13.9312
RPL28	ENSG00000108107	0.0586868	0.887835		13.3217	13.8149	13.4779	13.878	13.6388	13.8225	13.5508	13.7718
VCAN	ENSG00000038427	-0.0192596	0.973397		13.7701	14.0273	13.3702	13.6466	13.5945	13.8047	13.6093	13.7919
RN7SKP71	ENSG00000201428	0.361391	0.155671		12.7406	12.59	13.0376	13.1618	13.0473	13.4061	13.4591	13.0872
PDIA3	ENSG00000167004	-0.0133316	0.970786		13.7012	13.6628	13.5945	13.6228	13.4477	13.7569	13.5564	13.7455
RPS25	ENSG00000118181	0.0748214	0.723288		13.6095	13.5948	13.7696	13.7945	13.6125	13.796	13.7963	13.8623
TRIM71	ENSG00000206557	-0.377476	0.0333984		14.0116	14.3865	13.8542	14.2232	13.7467	13.7785	13.7106	13.7853
RPL36	ENSG00000130255	0.101849	0.581822		13.5678	13.7243	13.6232	13.8118	13.6979	13.8608	13.6999	13.8773
H2BC5	ENSG00000158373	-0.517214	0.0411094		13.5079	13.2508	13.4033	13.6775	13.1693	12.8621	13.1959	12.4617
RPS7	ENSG00000171863	0.0294573	0.838472		14.0401	14.0661	14.1185	14.1447	14.0817	14.1276	14.1476	14.1319
EZR	ENSG00000092820	0.0537392	0.924973		13.1092	13.4894	12.9084	13.1185	12.9842	13.2752	12.9748	13.5802
PGD	ENSG00000142657	0.0260536	0.950033		13.4446	13.685	13.4311	13.5946	13.3776	13.7332	13.4357	13.6945
CTNNA1	ENSG00000044115	0.0138624	0.959539		13.8072	13.7695	13.8399	13.883	13.7352	13.8472	13.8086	13.9574
TMBIM6	ENSG00000139644	0.0431316	0.832648		13.8253	13.6236	13.8125	13.6941	13.6974	13.7956	13.8432	13.798
PLD3	ENSG00000105223	0.613798	0.000149495		12.3292	12.2252	12.2019	12.1689	12.6507	12.8922	12.6468	13.136
EIF3A	ENSG00000107581	-0.162405	0.338206		14.0629	14.3852	14.1379	14.2289	13.9514	14.092	13.9994	14.135
CDH3	ENSG00000062038	0.275713	0.553789		12.1676	12.6192	12.0652	12.7148	12.4078	12.9814	12.1353	13.0507
MT-RNR1	ENSG00000211459	-0.244591	0.892647		10.6604	13.2524	11.1462	11.8664	12.5328	11.6538	11.3176	11.5355
HSP90B1	ENSG00000166598	-0.112083	0.491857		14.0702	14.2656	14.1218	13.9651	13.9525	14.034	13.9833	14.0192
EEF1A1P6	ENSG00000233476	0.128895	0.675802		13.0139	13.0161	13.0413	13.3897	13.023	13.4783	13.1259	13.3409
CCNG1	ENSG00000113328	0.0500059	0.918277		13.2703	12.8868	13.447	13.5225	13.1806	13.2847	13.3789	13.5383
KLHL4	ENSG00000102271	0.280932	0.91867		12.2529	9.82561	12.0902	9.36733	12.3924	9.94207	12.3838	10.4774
RPL27	ENSG00000131469	0.0263251	0.950223		13.4895	13.704	13.4386	13.7678	13.4758	13.7369	13.5145	13.7795
COTL1	ENSG00000103187	0.223742	0.880582		11.2658	12.2599	10.9816	12.1234	11.0103	12.5008	10.9588	12.626
PDIA4	ENSG00000155660	-0.00122649	0.997574		13.6607	13.7485	13.604	13.5775	13.5688	13.7652	13.5037	13.7367
CDK16	ENSG00000102225	0.0336882	0.980052		12.7659	11.6348	12.9304	11.9137	12.8526	11.8199	12.8851	11.8731
SLC7A5	ENSG00000103257	-0.246017	0.8816		11.7993	12.6551	10.9098	12.4191	10.4493	11.929	11.2692	12.7567
ADAR	ENSG00000160710	0.00496734	0.995715		13.895	13.6545	13.89	13.5502	13.9567	13.473	13.9713	13.5711
MCM4	ENSG00000104738	-0.661914	2.44387e-06		13.3756	13.7446	13.3655	13.3049	12.8351	12.7405	12.8465	12.7625
GDI2	ENSG00000057608	-0.03273	0.873519		13.8731	13.831	13.9009	14.0041	13.7607	13.9158	13.8894	13.9123
ILF2	ENSG00000143621	-0.199161	0.365849		13.8162	13.5343	13.7518	13.4381	13.4895	13.3627	13.6237	13.2777
YWHAQ	ENSG00000134308	-0.116013	0.395263		13.9903	13.7667	13.9101	13.8852	13.7566	13.7999	13.8315	13.7065
HSPA4	ENSG00000170606	-0.26398	0.0759255		14.1149	14.4127	14.1692	14.3892	13.9153	14.0682	14.0826	13.9813
DDX21	ENSG00000165732	-0.373335	0.274272		13.0568	13.8458	13.0191	13.4558	12.775	13.1188	12.8424	13.2554
CSRP1	ENSG00000159176	1.3191	0.663287		6.70727	10.9583	6.30404	10.2711	7.07498	11.671	7.18863	12.2701
GPR176	ENSG00000166073	0.0271846	0.980009		12.2471	12.7569	12.0782	12.6533	11.9733	12.53	11.982	13.1349
HNRNPM	ENSG00000099783	-0.102563	0.826071		13.3804	13.8572	13.1515	13.0383	13.1968	13.4797	13.2134	13.2514
PTBP1	ENSG00000011304	-0.114338	0.428889		14.0242	14.0198	13.8568	13.8211	13.8013	13.8659	13.776	13.8315
PRMT1	ENSG00000126457	0.0013482	0.997574		13.67	13.4724	13.518	13.483	13.4774	13.6706	13.4933	13.5078
RPL21	ENSG00000122026	0.101429	0.558375		13.3659	13.4923	13.5159	13.5444	13.4748	13.652	13.4977	13.6929
CHD7	ENSG00000171316	0.172482	0.758826		13.1209	12.2547	13.0536	12.2196	13.0743	12.6017	13.1307	12.7089
RPS15	ENSG00000115268	-0.0240847	0.932337		13.7957	13.8224	13.8605	14.0184	13.7492	13.9444	13.9017	13.8077
CAPRIN1	ENSG00000135387	-0.116139	0.442319		14.1284	14.0602	14.1006	14.0609	13.9531	14.0007	14.1008	13.8183
G3BP1	ENSG00000145907	-0.191542	0.107091		14.2497	14.4377	14.2025	14.28	14.0479	14.1493	14.1389	14.0759
H2AC8	ENSG00000277075	-0.384451	0.115818		13.5624	13.322	13.5043	13.3576	13.2858	12.9671	13.2628	12.6072
SEPTIN9	ENSG00000184640	-0.0646643	0.691083		13.8331	13.6427	13.7591	13.7272	13.6744	13.7591	13.6656	13.6069
CNN3	ENSG00000117519	0.0195587	0.966448		13.2472	13.1534	13.1648	13.1269	12.9613	13.3656	13.0205	13.3751
FAT1	ENSG00000083857	0.161486	0.395379		13.2945	13.2984	13.129	13.4248	13.293	13.5	13.3863	13.6082
CENPF	ENSG00000117724	-0.264408	0.475183		13.3464	13.2903	13.5678	12.9989	13.3769	12.5862	13.2596	12.843
G3BP2	ENSG00000138757	0.0200562	0.96841		13.4317	13.7815	13.3491	13.6308	13.4527	13.6398	13.4368	13.7583
KPNB1	ENSG00000108424	-0.0283854	0.939388		13.9477	13.9686	13.8752	13.5812	13.8743	13.6845	13.8436	13.8804
DDX17	ENSG00000100201	-0.0409801	0.887158		13.9403	13.7684	13.6713	13.5713	13.8073	13.6725	13.667	13.6615
TUBA1B	ENSG00000123416	-0.274981	0.0596025		13.7856	13.5578	13.7323	13.5637	13.434	13.3702	13.5111	13.2243
DHX9	ENSG00000135829	-0.17047	0.372406		13.911	13.9233	13.7842	13.6151	13.5503	13.7165	13.773	13.5169
AASS	ENSG00000008311	0.11388	0.814228		12.6777	13.1401	12.6482	13.2633	12.9801	13.0985	12.7411	13.3912
CTSC	ENSG00000109861	0.215508	0.182164		13.1378	13.0757	12.9679	13.0737	13.1365	13.3187	13.166	13.4747
RASGRF2	ENSG00000113319	0.988106	0.386326		9.7215	11.2147	9.76625	10.9201	10.3716	11.854	10.2799	12.4698
DDX5	ENSG00000108654	0.334396	0.0448418		13.1503	13.2368	12.8574	12.8918	13.452	13.2947	13.2918	13.4619
RPL34	ENSG00000109475	0.110993	0.701617		13.0207	13.2394	13.0893	13.3078	13.0257	13.4016	13.1689	13.4776
EEF1B2	ENSG00000114942	0.123861	0.643003		13.1212	13.2565	13.0029	13.2738	13.0441	13.4163	13.1917	13.4727
PLS3	ENSG00000102024	0.195145	0.702615		13.0816	12.353	13.0754	12.2884	13.144	12.5434	13.182	12.8154
SLC25A3	ENSG00000075415	-0.033789	0.896882		13.7025	13.599	13.6722	13.8766	13.5982	13.7105	13.6437	13.7713
SFRP2	ENSG00000145423	-0.14276	0.572857		13.2549	13.2393	13.2692	13.3952	12.9859	13.4481	12.9722	13.1338
H4C4	ENSG00000277157	-0.407866	0.188396		13.2876	12.8753	13.2912	13.0955	13.0181	12.5807	13.0043	12.2054
H3C6	ENSG00000274750	-0.527253	0.0158185		13.3176	13.0541	13.2619	13.0905	12.8076	12.6242	12.9033	12.204
SMARCC1	ENSG00000173473	-0.063089	0.751001		14.0053	14.191	13.9332	13.9952	13.8818	14.0065	13.964	14.0284
HSPA9	ENSG00000113013	-0.408335	0.00135493		13.8372	14.074	13.7733	13.7593	13.3982	13.4014	13.56	13.4681
RPL38	ENSG00000172809	0.0457892	0.926842		12.9506	13.1218	12.9304	13.3795	12.8708	13.3388	13.0093	13.3346
HDGF	ENSG00000143321	-0.11521	0.701915		13.6173	13.1954	13.5567	13.1913	13.3504	13.1945	13.4259	13.1683
EIF1AX	ENSG00000173674	-0.285055	0.657371		12.8836	12.1725	12.8669	11.9501	12.5601	11.6553	12.7488	11.6561
SPTAN1	ENSG00000197694	0.207699	0.00281379		13.3797	13.3948	13.3413	13.3239	13.5522	13.5927	13.5251	13.5995
MARCKSL1	ENSG00000175130	0.116644	0.736664		13.4568	13.0108	13.3222	12.8572	13.4416	13.1787	13.3547	13.2012
LMNB2	ENSG00000176619	-0.132949	0.484077		13.7778	13.8364	13.729	13.4613	13.5574	13.6138	13.5331	13.5947
DYNC1H1	ENSG00000197102	-0.0132094	0.968255		14.187	14.1154	14.1095	14.1902	14.1273	14.1286	14.2917	13.9878
ANXA5	ENSG00000164111	0.179629	0.460523		13.1121	12.7937	13.0263	12.6773	12.9792	13.095	12.9928	13.2822
IPO7	ENSG00000205339	-0.39212	0.0238663		13.3927	13.6938	13.5593	13.8702	13.0724	13.3387	13.2732	13.2919
GLUL	ENSG00000135821	0.0652782	0.901343		12.7284	12.8814	12.6723	13.0071	12.444	13.0443	12.7173	13.2408
RPS2P5	ENSG00000240342	0.129577	0.479711		13.2867	13.4657	13.3098	13.5471	13.4341	13.621	13.4645	13.6135
RPS16	ENSG00000105193	-0.0757255	0.836996		13.4255	13.9388	13.5544	13.9107	13.6443	13.7662	13.4947	13.6755
CCN2	ENSG00000118523	0.86516	0.569033		9.515	10.9583	9.64633	10.9039	9.75718	11.3219	9.7365	12.4548
DUSP6	ENSG00000139318	0.0815894	0.91308		12.7217	11.8868	13.1347	12.4134	12.7674	12.5531	12.9626	12.4205
MSN	ENSG00000147065	0.0881915	0.828865		13.3882	12.9867	13.468	13.0355	13.5212	13.1773	13.4674	13.0792
KDM5B	ENSG00000117139	0.132134	0.564646		13.6393	13.4072	13.6123	13.4555	13.6129	13.5846	13.9039	13.5249
HK1	ENSG00000156515	-0.276337	0.442806		12.9407	13.6064	12.9624	13.6866	12.9393	13.2445	12.9359	13.1147
L1TD1	ENSG00000240563	-0.109692	0.742593		13.9661	14.2064	13.85	13.585	13.9523	13.656	13.8293	13.7847
PHGDH	ENSG00000092621	-0.298193	0.0204338		13.5964	13.6552	13.6196	13.8082	13.2915	13.4087	13.2661	13.5159
RPS29	ENSG00000213741	0.0231442	0.955424		13.2849	13.4851	13.2738	13.5467	13.2744	13.5704	13.3047	13.529
PPP1CC	ENSG00000186298	-0.249245	0.125159		13.5939	13.6209	13.7271	13.8828	13.2721	13.5168	13.5691	13.471
H4C3	ENSG00000197061	-0.542167	0.0357181		13.1391	12.8035	13.1106	12.8662	12.6804	12.3626	12.6907	11.9191
GPM6B	ENSG00000046653	0.0518181	0.96841		12.6618	11.6639	12.6187	11.5623	12.6279	11.6455	12.7986	11.5883
CSE1L	ENSG00000124207	-0.226567	0.0802276		13.8303	13.979	13.734	13.8049	13.5066	13.7196	13.6017	13.617
PDZD4	ENSG00000067840	0.167374	0.904396		11.2907	12.7205	10.942	12.2133	11.7557	12.4622	11.5593	12.505
LRBA	ENSG00000198589	0.361498	0.00476806		12.6546	12.7626	12.6143	12.8696	12.9592	13.195	13.0301	13.162
AHCY	ENSG00000101444	-0.103554	0.6978		13.4241	13.5585	13.3804	13.7588	13.2788	13.5629	13.3491	13.5274
SEMA6A	ENSG00000092421	-0.741152	0.0118628		12.4865	13.1658	12.3691	13.3192	12.2472	11.9631	12.142	12.2414
LDHA	ENSG00000134333	-0.512072	0.0309006		13.3804	13.6427	13.2689	13.4778	12.7348	12.9068	13.3483	12.6546
RN7SL471P	ENSG00000263426	0.00737845	0.99188		13.0162	13.2139	12.7182	13.1348	12.7872	13.3661	13.0136	12.9275
BUB1	ENSG00000169679	-0.630362	0.00162005		13.0411	12.5617	12.952	12.6935	12.3709	12.0106	12.3823	11.9645
CCT4	ENSG00000115484	-0.298267	0.0313043		13.5478	13.6412	13.5883	13.7969	13.1795	13.4729	13.3777	13.3483
TOP2B	ENSG00000077097	0.151788	0.0880812		13.6286	13.6415	13.6452	13.5617	13.8283	13.7175	13.8014	13.7358
SINHCAF	ENSG00000139146	-0.150328	0.366355		13.4733	13.4763	13.5691	13.6768	13.2447	13.4784	13.3602	13.5056
KDM1A	ENSG00000004487	0.00329139	0.99188		13.6106	13.7135	13.5862	13.6656	13.5595	13.71	13.5971	13.7185
ENAH	ENSG00000154380	-0.11107	0.668316		13.7978	13.692	13.8253	13.4897	13.6442	13.4023	13.78	13.5312
MSH6	ENSG00000116062	-0.515424	2.42205e-05		13.4958	13.5565	13.4294	13.5793	13.0414	12.9405	13.18	12.819
NLRP2	ENSG00000022556	-0.118349	0.987774		11.8489	5.67391	11.613	6.03884	11.5715	5.49732	11.6758	5.03367
OBSL1	ENSG00000124006	0.500549	0.0745844		11.7287	11.9033	11.7754	12.2117	12.1438	12.6598	12.026	12.7128
CBX5	ENSG00000094916	-0.0073494	0.98788		14.0137	14.2044	14.1563	13.94	14.0937	14.0163	14.2481	13.9229
TUBB2B	ENSG00000137285	-0.439667	0.113195		12.9696	13.2527	12.7504	13.2656	12.2945	12.8637	12.3954	12.8894
EIF3B	ENSG00000106263	-0.272617	0.160969		13.5296	13.7666	13.3511	13.642	13.1278	13.4215	13.2238	13.4341
MAP1B	ENSG00000131711	0.211572	0.630639		12.7512	12.479	12.3559	11.8938	12.5146	12.33	12.4846	13.0253
NCAPD2	ENSG00000010292	-0.444844	0.000667201		13.3432	13.2854	13.446	13.4297	12.8599	12.948	13.1339	12.7642
SERPINE1	ENSG00000106366	2.19615	0.213454		7.59164	9.26879	7.5919	8.4086	7.06373	10.0305	7.83928	12.1938
LPCAT1	ENSG00000153395	-0.00434577	0.99641		12.9548	13.332	12.6053	13.0874	12.9487	13.2428	12.7131	13.0981
TDGF1	ENSG00000241186	-0.494648	0.00501772		13.2941	13.3474	12.9723	13.569	12.7364	12.8112	12.7903	12.9223
TJP1	ENSG00000104067	0.103149	0.709258		13.0665	13.35	13.0202	13.1008	13.096	13.2725	13.1104	13.4625
HMGB1	ENSG00000189403	-0.284034	0.00301034		13.6999	13.7798	13.7837	13.6897	13.4304	13.5051	13.5359	13.3409
FLT1	ENSG00000102755	0.474092	0.15641		11.7381	12.1886	11.5292	12.105	12.0643	12.4311	12.0758	12.8379
PRDX1	ENSG00000117450	-0.202072	0.395385		13.3514	13.5751	13.2323	13.6105	13.0405	13.3956	13.138	13.3873
AP1S2	ENSG00000182287	-0.264328	0.847669		12.3297	11.0151	12.4384	11.1215	11.9628	10.6389	12.2608	10.9624
PSIP1	ENSG00000164985	-0.252219	0.0362007		13.7718	13.8697	13.8617	13.6609	13.6595	13.4628	13.5343	13.5014
MAP4K4	ENSG00000071054	0.122521	0.694473		13.0108	13.1884	12.8402	12.7351	13.0503	13.0966	12.8277	13.2929
SORL1	ENSG00000137642	-0.068678	0.924973		13.0561	12.6278	13.1471	12.767	13.1375	12.4536	13.2448	12.3244
ACSL4	ENSG00000068366	-0.162757	0.837125		12.6093	11.6166	12.7011	11.7007	12.3789	11.5537	12.5134	11.6141
H3-3B	ENSG00000132475	-0.0366109	0.884728		13.5657	13.2772	13.47	13.3454	13.3353	13.4077	13.4512	13.3319
MARCKS	ENSG00000277443	0.0817845	0.855601		13.1494	12.4341	13.0695	12.6646	12.9628	12.8557	13.1041	12.8226
USO1	ENSG00000138768	-0.333487	0.406758		12.5595	13.336	12.5551	13.2089	12.2927	12.7829	12.426	12.9143
HLA-A	ENSG00000206503	0.652703	0.006339		11.4203	11.699	11.5174	11.8449	11.9793	12.5349	11.9485	12.548
CCT2	ENSG00000166226	-0.211334	0.288291		13.4619	13.662	13.3522	13.4221	13.0311	13.4364	13.2684	13.3063
LARS1	ENSG00000133706	-0.0759836	0.777879		13.407	13.4929	13.3353	13.6123	13.1855	13.4412	13.3483	13.5576
FKBP8	ENSG00000105701	0.21221	0.0807534		13.0296	12.847	13.106	13.08	13.2083	13.2516	13.1922	13.2718
LAPTM4B	ENSG00000104341	-0.189061	0.282127		13.489	13.4999	13.3174	13.6125	13.1465	13.4147	13.2081	13.3898
TARS1	ENSG00000113407	-0.279745	0.304206		13.2231	13.5157	12.8998	13.2193	12.7793	13.0867	12.7325	13.1579
SCRN1	ENSG00000136193	0.213357	0.691083		11.7669	12.3845	11.7827	12.3372	11.8355	12.5598	11.8919	12.7365
FGFR1	ENSG00000077782	0.120367	0.653618		13.0087	12.7315	12.9246	12.9079	13.0217	12.886	12.8319	13.2848
MDK	ENSG00000110492	0.417567	0.0399524		12.4307	11.9902	12.4634	12.0438	12.6053	12.7193	12.5109	12.8091
ZNF850	ENSG00000267041	-0.0499787	0.988537		10.0115	12.0768	9.90928	11.8987	9.91409	11.8664	10.0214	11.9832
ILF3	ENSG00000129351	-0.215825	0.0436482		14.1055	14.2311	14.1281	14.0759	13.9962	13.852	13.9781	13.8497
EIF3F	ENSG00000175390	0.140623	0.663553		12.582	12.7419	12.6257	13.042	12.6525	13.0449	12.756	13.0972
MCM7	ENSG00000166508	-0.457996	1.62198e-05		13.5135	13.6931	13.5012	13.4871	13.1157	13.0543	13.2059	12.9889
LAMC1	ENSG00000135862	0.264289	0.287502		13.0985	12.7518	13.1555	12.9073	13.2912	12.9947	13.5277	13.1373
PPP2R1A	ENSG00000105568	0.0756312	0.573523		13.3237	13.2442	13.3024	13.3395	13.2893	13.4343	13.3472	13.4375
DPPA4	ENSG00000121570	-0.225206	0.212191		13.7579	13.8214	13.9663	13.9087	13.7832	13.5231	13.7814	13.4433
IGF2BP1	ENSG00000159217	-0.299592	0.0182703		13.7895	13.8136	13.6667	13.679	13.4219	13.4567	13.5862	13.2752
MDH2	ENSG00000146701	-0.120776	0.849574		12.8337	12.099	12.8838	12.1978	12.75	12.0914	12.708	11.9947
PAICS	ENSG00000128050	-0.373569	0.00227121		13.5445	13.8335	13.5296	13.6747	13.2268	13.3331	13.2276	13.318
RPS13	ENSG00000110700	0.0290492	0.947075		12.9311	13.136	13.0269	13.2668	12.9067	13.2583	13.0155	13.2824
SNHG5	ENSG00000203875	-0.199023	0.879829		11.2696	12.5169	11.1777	12.4709	11.1216	12.2384	11.1699	12.2457
CKAP5	ENSG00000175216	-0.24613	0.142392		13.423	13.1854	13.5555	13.4567	13.2275	13.0549	13.2818	13.0857
PGAM1	ENSG00000171314	-0.00918862	0.985616		13.1417	13.1958	13.0322	13.2038	12.8861	13.3158	13.0834	13.2214
JARID2	ENSG00000008083	-0.360482	0.133206		13.3204	13.9132	13.2511	13.5999	13.1923	13.1715	13.0744	13.2932
FKBP4	ENSG00000004478	-0.518027	0.000722524		13.1738	13.4234	13.0413	13.2135	12.5392	12.8981	12.7123	12.6325
H3-3A	ENSG00000163041	0.097118	0.640485		13.5151	13.3334	13.5094	13.3339	13.5287	13.4789	13.6837	13.384
USP22	ENSG00000124422	0.0765583	0.733559		13.6516	13.504	13.5407	13.3588	13.6781	13.5179	13.6896	13.4792
LAMA5	ENSG00000130702	0.733333	0.0654068		10.8899	11.4342	10.6831	11.627	11.5444	12.1959	11.3968	12.3872
LARP1	ENSG00000155506	-0.142347	0.68624		13.1817	13.8621	13.3038	13.4595	13.3613	13.3791	13.1325	13.4406
EEF1A1P13	ENSG00000250182	0.152096	0.608208		12.6253	12.6941	12.5908	13.0151	12.6845	12.9757	12.7479	13.1221
H4C5	ENSG00000276966	-0.243099	0.207011		13.5054	13.2534	13.4442	13.4075	13.2856	13.1626	13.2891	12.8758
SMARCA4	ENSG00000127616	0.0151379	0.955424		13.7204	13.5669	13.6854	13.5915	13.736	13.5807	13.701	13.6076
EIF5A	ENSG00000132507	-0.177016	0.133989		13.7023	13.7951	13.6148	13.6343	13.492	13.6118	13.4871	13.449
STK26	ENSG00000134602	-0.0805552	0.912774		12.7816	12.0162	12.8902	12.2202	12.6804	12.007	12.7606	12.1838
PRKDC	ENSG00000253729	-0.0844853	0.757528		14.4627	14.7637	14.4223	14.6099	14.4102	14.4492	14.6841	14.3823
XPO1	ENSG00000082898	-0.334142	3.04109e-05		13.7174	13.8563	13.7086	13.7984	13.4033	13.4096	13.4839	13.451
LRRN1	ENSG00000175928	0.483333	0.128994		11.7207	12.0494	11.4286	11.7668	11.9349	12.3158	11.8635	12.6923
STMN1	ENSG00000117632	-0.15517	0.36231		13.3578	13.1867	13.5073	13.4323	13.1316	13.2504	13.3196	13.1747
ST13	ENSG00000100380	0.136068	0.400657		13.1673	12.9746	13.1846	13.0164	13.0976	13.2034	13.3066	13.2824
RPN2	ENSG00000118705	0.16629	0.201544		12.9887	12.9633	12.9191	12.9106	12.9696	13.2035	13.0647	13.1965
ITM2B	ENSG00000136156	0.495619	0.211641		11.2864	11.845	11.259	11.777	11.6379	12.2711	11.5556	12.5415
SRSF3	ENSG00000112081	-0.222807	0.234156		13.6691	13.7219	13.5393	13.5157	13.4513	13.4826	13.4885	13.11
FDFT1	ENSG00000079459	-0.378623	3.00677e-07		13.3918	13.4674	13.4471	13.5108	13.0306	13.1458	13.0834	13.0424
ATF4	ENSG00000128272	-0.321067	0.351692		12.7866	13.1893	12.5307	13.1248	12.4285	12.6326	12.2873	12.994
H2AC11	ENSG00000196787	-0.408618	0.212721		13.0712	12.7297	12.8911	12.824	12.786	12.3426	12.7446	11.8428
PDIA6	ENSG00000143870	-0.0682188	0.735412		13.3922	13.454	13.2809	13.3112	13.1861	13.442	13.242	13.2884
PALM2AKAP2	ENSG00000157654	0.386887	0.283709		11.6939	12.0897	11.6438	11.7596	11.8556	12.2	11.794	12.7268
CALM3	ENSG00000160014	0.138129	0.538266		13.0987	12.7444	13.0888	12.8153	13.19	13.0971	13.0744	12.9648
NSD2	ENSG00000109685	-0.410818	0.297621		12.7247	12.1853	12.7851	12.2277	12.4019	11.6451	12.4502	11.6918
H2AC20	ENSG00000184260	-0.174756	0.801685		12.4669	12.0067	12.8054	12.2723	12.552	11.8346	12.7444	11.4871
H2AZ1	ENSG00000164032	-0.168755	0.212914		13.4583	13.3244	13.3248	13.2117	13.0694	13.2408	13.1995	13.1399
BTF3	ENSG00000145741	-0.129459	0.219561		13.5817	13.5205	13.5742	13.6469	13.3728	13.5037	13.4886	13.4397
AP2M1	ENSG00000161203	0.0304469	0.886291		13.3753	13.2298	13.2463	13.1349	13.2422	13.3168	13.2659	13.2924
H2BC12	ENSG00000197903	-0.24499	0.35884		13.2312	12.9063	13.1095	13.1792	13.0588	12.9514	12.9487	12.4311
H2BC4	ENSG00000180596	-0.392945	0.134121		13.1714	13.0085	13.1587	13.2262	12.8903	12.6608	13.0729	12.2545
DDX3Y	ENSG00000067048	-0.273192	0.972805		3.51651	11.6717	2.76093	11.5177	4.44577	11.3482	3.41286	11.29
CALU	ENSG00000128595	0.0943921	0.758425		12.7264	12.943	12.7856	13.056	12.7759	13.0264	12.8571	13.2124
RPL23A	ENSG00000198242	0.0483799	0.907675		12.6562	12.8343	12.6721	12.9522	12.5757	13.0579	12.6808	12.9601
SMARCA1	ENSG00000102038	0.385769	0.46191		12.337	11.4866	12.3894	11.372	12.6903	11.8742	12.6483	12.0354
SNHG29	ENSG00000175061	0.259979	0.0259838		12.8217	12.6232	12.8358	12.8987	13.0174	13.0403	13.0555	13.1186
COL4A1	ENSG00000187498	0.00325186	0.997574		12.4081	12.7409	12.3182	12.679	12.2312	12.7023	12.2212	12.9197
CCT6A	ENSG00000146731	-0.237834	0.174516		13.51	13.7925	13.3962	13.5763	13.1984	13.4244	13.3185	13.4007
RN7SKP230	ENSG00000202512	-0.385448	0.538266		11.7689	11.5297	11.872	12.0807	10.8584	12.333	11.2443	10.7149
SF3B1	ENSG00000115524	-0.148983	0.271238		13.8008	13.75	13.8683	13.8393	13.702	13.6012	13.7959	13.5548
FLII	ENSG00000177731	0.161368	0.289253		12.9147	12.8445	12.8184	12.8773	12.9543	13.0127	12.9054	13.21
H4C6	ENSG00000274618	-0.423054	0.018827		13.1666	12.9846	13.1436	13.1281	12.8603	12.6581	12.827	12.3362
VASP	ENSG00000125753	0.2133	0.262099		12.6631	12.4749	12.5717	12.3275	12.6287	12.856	12.5671	12.837
MCM5	ENSG00000100297	-0.415863	0.0186215		13.3296	13.5196	13.07	13.1053	12.9141	12.9158	12.8954	12.668
MCM3	ENSG00000112118	-0.363281	1.62385e-05		13.5382	13.6196	13.4741	13.4496	13.1621	13.1102	13.2189	13.1418
EPCAM	ENSG00000119888	-0.238535	0.561584		12.4757	12.9268	12.3426	12.8016	12.0678	12.7223	12.0515	12.6849
NACA	ENSG00000196531	0.0055707	0.987048		13.2332	13.2901	13.3112	13.3702	13.2305	13.331	13.2389	13.421
CXADR	ENSG00000154639	0.192552	0.38958		12.5497	12.7764	12.544	12.7693	12.7044	12.8797	12.6987	13.1043
AARS1	ENSG00000090861	-0.498141	0.000717615		13.1194	13.3508	13.0386	13.3479	12.5445	12.6924	12.7696	12.8654
DDR1	ENSG00000204580	0.094777	0.810083		12.8959	12.4037	12.9012	12.454	12.7955	12.5418	12.8226	12.9243
HMGCR	ENSG00000113161	-0.191799	0.140826		13.282	13.2241	13.2959	13.0664	12.9384	13.0527	13.0062	13.11
CAP1	ENSG00000131236	0.0399314	0.870398		13.0692	13.0824	12.9886	12.9496	12.9438	13.1423	12.9602	13.1903
H4C9	ENSG00000276180	-0.495528	0.075185		12.8243	12.6951	12.8951	12.6244	12.5356	12.1735	12.5267	11.6792
DCP2	ENSG00000172795	-0.0708362	0.784588		13.0618	13.2384	13.1225	13.2787	12.9247	13.2544	13.0252	13.1994
COL9A3	ENSG00000092758	0.576859	0.730309		9.34377	10.9945	9.42514	11.0533	9.4273	11.4291	9.45369	11.9842
DNAJB6	ENSG00000105993	-0.193025	0.714123		12.1905	12.9143	12.1109	12.6357	11.9502	12.5925	11.9236	12.6116
H2AC13	ENSG00000196747	-0.355557	0.227832		12.8827	12.4211	12.7977	12.5231	12.4604	12.3793	12.5106	11.7983
HYOU1	ENSG00000149428	0.0303023	0.91867		13.2408	13.3198	13.1139	13.032	13.1012	13.2644	13.187	13.2845
SNRNP70	ENSG00000104852	-0.219162	0.155671		13.2863	13.0847	13.354	13.1146	13.0867	12.9598	13.0572	12.8682
UBE2S	ENSG00000108106	-0.436774	0.00369526		12.9583	13.0334	12.9243	13.2491	12.4951	12.8068	12.5213	12.5964
RBMX	ENSG00000147274	-0.109892	0.57442		13.6895	13.4418	13.4532	13.4934	13.5155	13.326	13.4948	13.3042
SNORD3A	ENSG00000263934	-0.0209611	NA		10.7987	10.7873	11.7044	10.3522	9.84681	10.1366	12.3727	9.50301
SNORD17	ENSG00000212232	0.449572	0.747722		9.57959	11.9166	10.5926	11.8483	10.5793	12.0056	12.0523	11.8027
HUWE1	ENSG00000086758	0.0872459	0.727531		13.5609	13.842	13.5073	13.8088	13.8019	13.7954	13.8524	13.6393
DSP	ENSG00000096696	0.229302	0.550819		11.8979	12.2414	11.9317	12.557	12.078	12.5606	12.2192	12.7001
RPL41	ENSG00000229117	0.0675856	0.832648		12.6226	12.7242	12.6585	12.8963	12.6019	13.0395	12.6781	12.8276
LASP1	ENSG00000002834	0.135131	0.680434		12.4722	12.6781	12.3103	12.4254	12.352	12.7779	12.3972	12.8541
NME4	ENSG00000103202	0.329448	0.30026		12.4224	11.7112	12.5435	11.8901	12.5932	12.4427	12.5343	12.4775
CLIC1	ENSG00000213719	-0.0231827	0.960178		13.0993	12.7863	13.0692	12.6354	12.8318	12.8856	13.0182	12.805
CD63	ENSG00000135404	0.385175	5.27078e-06		12.4268	12.289	12.4613	12.3465	12.7264	12.7783	12.7395	12.8242
DDX3X	ENSG00000215301	0.0482772	0.887158		13.4419	13.3934	13.4046	13.0838	13.5566	13.2329	13.4464	13.2861
P4HB	ENSG00000185624	0.0414224	0.852658		13.0286	12.9039	12.9184	12.9154	12.8561	13.1022	12.9158	13.0475
GPC6	ENSG00000183098	1.09377	0.00235712		9.9504	10.7513	10.2361	11.0628	11.0628	11.8236	11.436	12.0947
IQGAP1	ENSG00000140575	-0.262714	0.385146		12.8606	13.2799	12.6894	13.2934	12.5981	12.9104	12.644	12.9771
GNB1	ENSG00000078369	0.0336011	0.847288		13.3981	13.2782	13.4258	13.323	13.386	13.3735	13.4551	13.3483
NECTIN2	ENSG00000130202	0.454981	0.0117275		11.8113	11.9383	11.8494	12.0644	12.2262	12.5151	12.1124	12.5867
IMPDH2	ENSG00000178035	-0.110915	0.625577		13.2432	13.3358	13.381	13.6494	13.1947	13.3452	13.3364	13.3167
UBA52	ENSG00000221983	0.0088769	0.985034		13.0357	13.2071	12.9973	13.2335	12.9624	13.216	13.0595	13.2649
SUPT16H	ENSG00000092201	-0.162812	0.300681		13.7109	13.8923	13.6498	13.545	13.5287	13.5249	13.5847	13.5299
CAND1	ENSG00000111530	-0.0949311	0.576279		13.4974	13.3266	13.4132	13.3262	13.2518	13.3076	13.4246	13.1976
GANAB	ENSG00000089597	0.073412	0.652903		13.1663	13.1562	13.0774	13.1723	13.0669	13.2778	13.2514	13.2612
RGS5 ENSG00000143248	ENSG00000143248	1.37421	0.426335		7.89775	10.3036	7.5988	9.93348	8.58074	11.3095	8.96745	11.7663
COL4A5	ENSG00000188153	1.06239	0.169433		11.251	9.70676	11.3987	9.976	12.1435	11.0324	12.3158	11.474
CYBA	ENSG00000051523	0.639815	1.54912e-05		11.6186	11.4225	11.5547	11.7193	12.1152	12.4179	12.0122	12.3069
AKAP12	ENSG00000131016	-0.351923	0.338257		12.3742	13.0135	12.3924	12.8528	12.1335	12.4128	11.9281	12.7323
MARS1	ENSG00000166986	-0.262872	0.140435		13.2291	13.2478	12.9855	13.2357	12.7111	12.9402	12.8706	13.112
CTTN	ENSG00000085733	0.209229	0.470825		12.3276	12.7199	12.2557	12.3067	12.5333	12.716	12.3413	12.8532
THY1	ENSG00000154096	0.280768	0.0844019		12.5692	12.5908	12.7883	12.8823	13.1019	13.0241	13.0109	12.8269
HACD3	ENSG00000074696	-0.0375732	0.939274		13.0333	12.617	13.1836	12.8911	12.9955	12.75	13.0932	12.766
RPS26	ENSG00000197728	0.0173965	0.960066		13.3955	13.2823	13.4686	13.2717	13.3654	13.3232	13.5412	13.252
MMP14	ENSG00000157227	0.6498	0.000705371		11.5169	11.4513	11.444	11.3326	11.8702	12.0822	11.8444	12.4615
MCL1	ENSG00000143384	-0.0222725	0.948599		13.253	12.9884	13.2307	12.9608	13.0991	13.0185	13.1677	13.0804
PGK1	ENSG00000102144	-0.0806377	0.76808		13.3222	13.5033	13.3121	13.6315	13.1664	13.4446	13.4647	13.3766
INPPL1	ENSG00000165458	0.524909	0.235532		12.1758	11.0516	12.0193	11.1194	12.499	11.8848	12.3422	12.008
ODC1	ENSG00000115758	-0.0978951	0.868087		12.6059	12.8589	12.2458	11.9584	11.9092	12.4822	12.3563	12.6005
EIF4H	ENSG00000106682	-0.0569015	0.655201		13.341	13.3953	13.4092	13.369	13.2408	13.3644	13.319	13.3598
TPR	ENSG00000047410	0.105339	0.766027		12.9553	12.8674	13.152	12.6094	13.1679	12.7302	13.1272	12.9934
EWSR1	ENSG00000182944	0.0261304	0.924973		13.3226	13.2136	13.2097	13.0411	13.3169	13.2146	13.1826	13.1875
PAWR	ENSG00000177425	-0.477774	0.120263		12.3282	12.8301	12.3635	12.9991	11.8046	12.3321	12.0356	12.4652
DPYSL2	ENSG00000092964	-0.126352	0.312486		13.3958	13.4198	13.3243	13.3086	13.114	13.3074	13.2575	13.2599
EPHA1	ENSG00000146904	0.176438	0.241464		12.7849	12.8146	12.6884	12.6009	12.8887	12.9509	12.7502	13.0013
SMARCA5	ENSG00000153147	-0.0669549	0.696472		13.4639	13.6164	13.4822	13.4442	13.324	13.4471	13.4681	13.4997
SF3B3	ENSG00000189091	-0.0450247	0.817726		13.6522	13.6283	13.6214	13.6412	13.5052	13.576	13.7408	13.5298
H3C13	ENSG00000183598	-0.486309	0.34968		12.4234	11.7082	12.1911	11.4422	11.8363	11.2224	11.9613	10.6503
C1QBP	ENSG00000108561	-0.161726	0.353873		13.2605	13.2003	12.9784	13.0973	12.8469	13.1177	12.9632	12.9645
STIP1	ENSG00000168439	-0.343853	0.00142193		13.2543	13.3375	13.1621	13.0876	12.807	12.9503	12.8851	12.8321
HNRNPL	ENSG00000104824	-0.289353	0.00613377		13.3696	13.3784	13.4638	13.4082	13.1389	13.1162	13.2286	12.97
FKBP10	ENSG00000141756	0.537948	1.84859e-07		12.056	11.9174	12.1435	11.8508	12.5297	12.5047	12.5458	12.5567
TSSC2	ENSG00000223756	-0.224663	0.947367		8.60101	11.6924	8.89857	11.6056	8.68348	11.2184	8.99592	11.5202
PHF6	ENSG00000156531	0.00454993	0.997574		12.3334	11.5732	12.4561	11.487	12.3643	11.5505	12.4128	11.5641
HNRNPF	ENSG00000169813	-0.248331	0.0139483		13.4923	13.4939	13.3428	13.3153	13.1939	13.1819	13.1665	13.1175
OAZ1	ENSG00000104904	-0.197562	0.114749		13.3042	13.2603	13.1354	13.282	12.9266	13.1207	13.0107	13.1295
RHOA	ENSG00000067560	0.00257292	0.994142		13.2637	13.1431	13.3042	13.3066	13.1903	13.271	13.3207	13.2492
PPP1CA	ENSG00000172531	0.243595	0.0368235		12.6498	12.4965	12.5692	12.5598	12.7598	12.9473	12.8239	12.7114
ARF1	ENSG00000143761	-0.0638809	0.879829		13.0838	12.7035	13.1499	12.8475	13.0645	12.6972	13.0871	12.6728
LRP1	ENSG00000123384	0.369897	0.0225911		12.6707	12.8371	12.4601	12.6864	13.1603	12.9497	13.1543	12.8713
SESN3	ENSG00000149212	0.944192	6.61816e-05		11.3303	10.4743	11.354	11.2276	12.0133	11.9293	12.2192	12.1454
PTK7	ENSG00000112655	0.200818	0.223333		12.5225	12.5	12.5088	12.668	12.6649	12.7893	12.5965	12.9341
CLIC4	ENSG00000169504	-0.191037	0.262119		13.1717	13.1651	13.1632	13.3109	12.8341	12.9621	13.0192	13.2111
PTGES3	ENSG00000110958	-0.423892	8.07761e-05		13.1942	13.4639	13.2417	13.3906	12.8871	12.9448	12.9302	12.8474
USP9Y	ENSG00000114374	0.121988	0.989466		3.51651	11.1467	3.2565	11.1278	3.03325	11.2153	3.25432	11.3039
NUP205	ENSG00000155561	-0.191156	0.16448		13.4545	13.6691	13.489	13.687	13.3043	13.4577	13.3927	13.3908
AP1M2	ENSG00000129354	0.268039	0.603078		11.3428	11.8765	11.2097	12.1283	11.6293	12.3125	11.5097	12.2048
TLN1	ENSG00000137076	0.110925	0.49985		12.8465	12.8336	12.7188	12.7686	12.7655	13.0153	12.8454	12.9738
EIF2AK4	ENSG00000128829	-0.152921	0.714788		12.419	13.0627	12.5255	12.9407	12.3791	12.7196	12.3907	12.8824
NORAD	ENSG00000260032	0.117969	0.515451		13.0435	12.9655	13.1284	13.2288	13.1335	13.1165	13.3041	13.2872
MXD4	ENSG00000123933	1.53343	6.64988e-16		10.4101	9.78963	10.1304	9.84279	11.555	11.7314	11.2872	11.7607
TUBB4B	ENSG00000188229	-0.0384095	0.900899		13.2487	13.0449	13.1533	12.9357	13.0823	13.0917	13.1694	12.8909
AMOTL2	ENSG00000114019	0.585419	0.333755		10.31	11.1749	10.3011	11.1299	10.6543	11.6887	10.5111	12.052
HMGB2	ENSG00000164104	-0.258935	0.323931		12.7601	12.3759	12.9936	12.6697	12.5866	12.2696	12.6137	12.3305
EIF5	ENSG00000100664	-0.0383755	0.960048		12.7461	13.1066	12.3607	12.0252	12.6474	12.6076	12.4709	12.5804
PSMB4	ENSG00000159377	0.141161	0.544107		13.0116	12.7078	12.9624	12.6864	12.9823	12.9258	13.1712	12.8654
CYFIP1	ENSG00000273749	0.264945	0.162813		12.1512	12.3816	12.2971	12.5202	12.426	12.7325	12.5084	12.7397
HEPH	ENSG00000089472	0.882627	1.31806e-11		11.0428	11.0274	11.2475	11.3452	12.0093	11.9806	11.9613	12.2444
SDC2	ENSG00000169439	0.425163	0.452135		10.7252	11.4777	10.7153	11.6761	11.0557	11.8906	11.1039	12.1732
SEPTIN2	ENSG00000168385	0.0954229	0.317735		13.2587	13.2464	13.2397	13.1563	13.3237	13.2941	13.3584	13.3085
HERC2	ENSG00000128731	0.338428	0.423097		12.3525	11.9662	12.2867	11.6403	12.8036	12.0278	12.6881	12.0014
TCP1	ENSG00000120438	-0.298165	0.0176585		13.3229	13.3981	13.2126	13.1698	12.8777	13.0417	13.0858	12.9065
DDOST	ENSG00000244038	0.0910067	0.54521		12.907	12.9178	12.8258	12.9	12.8897	13.0533	12.8939	13.0683
CALM1	ENSG00000198668	-0.0535117	0.828295		13.0587	13.0906	12.9207	12.8825	12.7996	13.0773	12.8882	12.9688
SKIL	ENSG00000136603	-0.377734	0.278558		12.4076	13.3274	12.4573	13.1021	12.3983	12.5377	12.5391	12.5249
CDC42	ENSG00000070831	0.124432	0.431362		12.7551	12.5817	12.6807	12.6797	12.6661	12.8697	12.749	12.9025
MAPRE1	ENSG00000101367	0.0373539	0.954109		12.1352	12.6078	12.1756	12.5405	12.0279	12.6534	12.2579	12.6354
USP11	ENSG00000102226	0.139357	0.845418		12.3812	11.4113	12.225	11.475	12.4141	11.6676	12.3963	11.6363
FN1	ENSG00000115414	-0.159217	0.910464		10.8204	12.1075	10.7373	12.3054	11.0008	11.9361	11.1155	11.751
SLC39A10	ENSG00000196950	-0.0319741	0.960083		12.2968	12.8198	12.4082	12.7963	12.2132	12.7041	12.4576	12.8172
H3C8	ENSG00000273983	-0.30066	0.245298		12.9966	12.7643	12.9339	12.8756	12.7559	12.6011	12.8078	12.1177
ASCC3	ENSG00000112249	-0.0336395	0.937025		12.7215	13.0473	12.7718	12.9853	12.6721	12.9496	12.71	13.05
PRPS1	ENSG00000147224	-0.0362724	0.976044		12.2468	11.2959	12.2833	11.423	12.1959	11.3611	12.2595	11.2921
H2AC6	ENSG00000180573	-0.387792	0.182761		12.8011	12.6151	12.8469	12.8821	12.6614	12.2971	12.6592	11.8445
CNBP	ENSG00000169714	0.016787	0.959281		13.1018	13.0796	13.1763	13.3792	13.1801	13.195	13.1905	13.2568
COX7C	ENSG00000127184	-0.00641869	0.991591		12.6	12.7904	12.6473	13.01	12.5623	12.9047	12.6575	12.9015
TPX2	ENSG00000088325	-0.404332	0.0315059		12.7649	13.1202	12.8439	13.1823	12.3703	12.7045	12.545	12.6925
PLCB3	ENSG00000149782	0.0895499	0.847432		12.79	12.4202	12.627	12.0233	12.7898	12.311	12.6104	12.5778
IDH1	ENSG00000138413	-0.114269	0.433151		13.4117	13.5651	13.3243	13.3935	13.2732	13.3721	13.2661	13.3337
ANP32E	ENSG00000143401	-0.246048	0.619431		12.5328	12.2379	12.5506	11.6679	12.2425	11.6424	12.419	11.7136
TNIK	ENSG00000154310	-0.0717652	0.942288		12.3124	11.7418	12.2741	11.2889	12.3577	11.2791	12.1907	11.444
PRDX2	ENSG00000167815	0.337315	0.105198		12.456	11.947	12.4561	12.1174	12.6647	12.5097	12.6791	12.5308
SSRP1	ENSG00000149136	-0.330756	4.63076e-05		13.3058	13.3463	13.2534	13.2338	12.9668	12.9662	13.0155	12.8674
ITGA6	ENSG00000091409	-0.456063	0.000630567		12.8903	12.5574	12.6995	12.6315	12.2265	12.1135	12.3748	12.2518
RPLP0P6	ENSG00000213553	0.0748473	0.832648		12.3569	12.4906	12.4499	12.7873	12.4128	12.7567	12.455	12.7589
PRRC2A	ENSG00000204469	-0.149188	0.436122		13.5779	13.4907	13.6235	13.5686	13.5658	13.2377	13.5433	13.2915
PCNA	ENSG00000132646	-0.730462	6.02756e-11		12.5802	12.6451	12.5184	12.5948	11.9586	11.8269	11.9745	11.6383
MACROH2A1	ENSG00000113648	0.270874	0.625452		12.1491	11.2317	12.2521	11.1362	12.1657	11.9302	12.3051	11.7419
HMGN2	ENSG00000198830	-0.188614	0.575212		12.7555	12.3278	12.6886	12.1283	12.2356	12.2828	12.5575	12.1261
HMGN1	ENSG00000205581	-0.12272	0.308383		13.1246	13.1099	13.1047	13.1633	12.9514	13.1279	12.9361	12.9883
PPL	ENSG00000118898	0.407785	0.533383		10.5402	11.4421	10.5334	11.3124	10.9398	11.5887	10.5468	12.1223
SLC39A14	ENSG00000104635	-0.193742	0.44712		13.0329	13.2674	12.743	12.91	12.6258	12.8869	12.7376	12.956
PRKCSH	ENSG00000130175	0.212641	0.21247		12.3784	12.2592	12.3628	12.4479	12.3615	12.6624	12.5224	12.7304
H2BC9	ENSG00000275713	-0.416184	0.033825		12.9533	12.8182	12.8256	12.6384	12.5128	12.3198	12.6231	12.0753
DEK	ENSG00000124795	-0.408756	0.000280156		12.96	13.029	13.1012	12.8704	12.5915	12.4699	12.7119	12.5537
RPN1	ENSG00000163902	-0.0404742	0.878631		12.915	12.9035	12.7889	12.8475	12.6532	12.9471	12.7432	12.9307
MCM6	ENSG00000076003	-0.646627	5.76293e-05		12.6462	13.0435	12.5882	12.5788	12.1472	12.0468	12.1662	11.9554
ZIC2	ENSG00000043355	-0.205267	0.740747		12.2175	11.166	12.404	11.7828	11.951	11.2071	12.0253	11.729
TCEAL8	ENSG00000180964	0.0353936	0.977494		12.0592	11.1415	12.2019	11.1752	12.0974	11.2693	12.2359	11.1134
CASK	ENSG00000147044	0.215898	0.807459		11.867	10.9044	11.9788	10.916	12.204	10.9447	12.1904	11.0592
MID1IP1	ENSG00000165175	-0.0994468	0.897995		12.3581	11.4543	12.3759	11.7877	12.2552	11.5872	12.3155	11.4106
PTMS	ENSG00000159335	-0.0598367	0.935204		12.3663	11.3925	12.4554	11.7996	12.2262	11.9108	12.0083	11.8512
DNMT3A	ENSG00000119772	0.309704	0.0858958		12.3263	12.5726	12.2617	12.1655	12.7037	12.5793	12.4922	12.801
TPM2	ENSG00000198467	0.25661	0.396629		12.0086	11.9968	11.8738	11.6393	11.9287	12.2431	11.8137	12.4888
CGN	ENSG00000143375	0.312914	0.668375		10.5802	11.7585	10.5486	11.5499	11.0249	11.7873	10.8581	12.0732
HNRNPAB	ENSG00000197451	-0.148241	0.356206		13.4197	13.5743	13.3078	13.267	13.292	13.2851	13.1947	13.2214
PDHA1	ENSG00000131828	-0.0650549	0.956342		12.1512	11.214	12.0643	11.1264	12.0953	11.0167	12.1033	10.9695
LAMB1	ENSG00000091136	0.663414	0.108208		10.5537	10.8327	10.596	11.1102	10.9391	11.7537	10.749	11.9915
YWHAH	ENSG00000128245	0.145698	0.668291		12.1562	12.1596	12.034	11.9003	11.9345	12.4307	11.9301	12.4606
KRT19	ENSG00000171345	0.331563	0.343922		11.5805	11.5434	11.3329	11.5571	11.4477	12.1982	11.3873	12.1258
YWHAG	ENSG00000170027	-0.0432511	0.854953		13.34	13.2803	13.2111	13.0348	13.2395	13.1422	13.2022	13.1244
UBE2D3	ENSG00000109332	-0.147749	0.178484		13.2259	13.1536	13.2679	13.1908	12.9842	13.091	13.1506	13.0189
PHC1	ENSG00000111752	-0.258608	0.342058		12.6899	13.1713	12.8256	13.3345	12.7585	12.7882	12.6201	12.8989
COPA	ENSG00000122218	0.219638	0.142632		12.7561	12.4938	12.736	12.643	12.817	12.7788	13.0165	12.8988
CRMP1	ENSG00000072832	0.364519	0.0727525		11.9602	11.8715	11.6955	11.7654	12.0814	12.3243	11.8835	12.4141
CLU	ENSG00000120885	0.0137002	0.990889		11.577	11.9452	11.5059	11.927	11.2927	11.9607	11.1475	12.335
COL6A1	ENSG00000142156	0.630611	3.16983e-07		11.7731	11.4765	11.7007	11.6309	12.4591	12.2263	12.2111	12.2067
DAG1	ENSG00000173402	0.107005	0.747381		12.3326	12.6451	12.2985	12.6911	12.3986	12.727	12.4818	12.7928
COL2A1	ENSG00000139219	0.0691139	0.979006		11.7172	9.48552	11.5458	10.4004	11.626	9.98457	11.7868	10.1444
SF3B2	ENSG00000087365	-0.229888	0.0398593		13.1588	13.021	13.2216	13.0791	12.9114	12.8223	12.9792	12.8529
RPS28	ENSG00000233927	0.182228	0.529604		12.0235	12.2931	12.0583	12.4293	12.1594	12.5779	12.2138	12.5674
POLA1	ENSG00000101868	-0.283096	0.714823		12.0823	11.1557	11.9761	10.8379	11.6426	10.7359	11.8886	10.6119
SLC38A1	ENSG00000111371	-0.0518278	0.885478		13.2631	13.2609	12.9219	12.8819	13.0606	12.8674	13.0699	13.1528
AP2B1	ENSG00000006125	0.236612	0.0207489		12.7688	12.9127	12.8648	12.7952	13.1407	12.9622	13.0941	13.0892
NUTF2	ENSG00000102898	0.280671	0.0309404		12.3119	12.1243	12.2472	12.2067	12.3424	12.644	12.5186	12.4976
KIF26A	ENSG00000066735	-0.332013	0.478176		12.4375	11.8241	12.0327	11.2624	11.9808	11.4461	11.701	11.2357
PTTG1IP	ENSG00000183255	0.230337	0.459368		11.8383	12.0858	11.7902	12.1317	11.8297	12.3847	12.0241	12.4652
ESRG	ENSG00000265992	-0.552807	0.693339		10.136	11.7273	9.89952	12.0139	9.80691	11.1313	9.69079	11.3374
HMGA2	ENSG00000149948	-0.384355	0.316727		12.392	11.7804	12.3699	11.7336	11.9306	11.3984	12.0639	11.3439
SRP9	ENSG00000143742	-0.107702	0.752404		13.0094	12.6648	13.0539	12.8246	12.8923	12.5913	13.0372	12.5816
IGF2R	ENSG00000197081	0.32533	0.0254028		12.6104	12.5056	12.4117	12.2481	12.8193	12.6792	12.8785	12.7155
H2BC10	ENSG00000278588	-0.320671	0.325686		12.7239	12.5253	12.6641	12.2799	12.4186	12.1317	12.5525	11.7109
H2AC14	ENSG00000276368	-0.197117	0.599413		12.8118	12.3987	12.635	12.4288	12.6315	12.3072	12.596	11.869
ACTC1	ENSG00000159251	1.55365	0.267183		8.4784	9.39515	7.97309	8.97242	8.39586	10.3032	8.31146	11.682
EIF3L	ENSG00000100129	0.112259	0.56867		12.5741	12.61	12.6833	12.8334	12.6518	12.8203	12.756	12.9215
LINC00678	ENSG00000254934	-0.693907	0.496498		10.6579	11.9457	10.2711	12.1177	10.2504	11.328	9.88764	11.1146
TCF3	ENSG00000071564	-0.057366	0.817726		13.1973	13.0747	13.0837	12.9453	13.1278	12.863	12.971	13.1056
GARS1	ENSG00000106105	-0.132561	0.711508		12.5818	12.7255	12.3177	12.6201	12.1311	12.4807	12.2838	12.769
CCN1	ENSG00000142871	0.669462	0.702823		8.76736	10.6184	8.78503	10.5497	9.15538	10.9441	8.73201	11.6895
H4C13	ENSG00000275126	-0.645269	6.24431e-05		12.6093	12.724	12.3827	12.5138	11.983	12.0249	12.0226	11.6
ADGRL2	ENSG00000117114	0.286027	0.0394369		12.4717	12.2836	12.4731	12.3471	12.6184	12.5242	12.7689	12.8002
SLC7A3	ENSG00000165349	-0.352166	0.599699		11.2455	11.934	11.0971	12.213	10.6364	11.8209	10.7406	11.7663
HIF1A	ENSG00000100644	0.0278277	0.907998		13.0609	12.9315	13.0853	12.8887	12.9829	12.9669	13.1043	13.0301
SALL4	ENSG00000101115	-0.160873	0.109718		13.2291	13.1748	13.068	13.1022	12.9575	13.0191	12.9479	13.0101
ADM	ENSG00000148926	0.721721	0.402499		10.3802	10.3833	10.1692	10.0338	9.91878	11.1254	10.0683	11.8693
MYL12A	ENSG00000101608	0.515654	0.0018988		11.4807	11.4954	11.4926	11.4979	11.7207	12.147	11.8626	12.2355
TMPO	ENSG00000120802	-0.258345	0.187113		12.9376	12.7899	12.9444	12.5608	12.6781	12.4399	12.6744	12.4202
SALL2	ENSG00000165821	-0.12025	0.390125		13.2488	13.0379	13.2084	13.2445	13.0905	12.9981	13.1202	13.0582
MSH2	ENSG00000095002	-0.287912	0.237139		12.7169	13.1701	12.6701	13.069	12.4872	12.7455	12.4941	12.7858
MDFI	ENSG00000112559	0.588319	0.286211		11.5183	10.5004	11.7481	10.3993	12.1247	11.3813	12.0635	11.2118
ASPM	ENSG00000066279	-0.162521	0.748778		12.547	12.2295	12.5947	11.9849	12.3921	11.8242	12.5986	11.8085
CGNL1	ENSG00000128849	-0.33595	0.599655		11.2311	12.3627	11.0817	12.3174	11.2368	11.7628	11.0797	11.8866
SNRNP200	ENSG00000144028	0.0315838	0.871576		13.5472	13.5626	13.4997	13.4763	13.5982	13.455	13.6454	13.5079
NIPSNAP1	ENSG00000184117	0.154436	0.615227		12.5237	12.0466	12.6924	12.5502	12.7537	12.5093	12.673	12.5603
AIF1L	ENSG00000126878	0.0369734	0.907508		12.5929	12.4028	12.4906	12.4114	12.4208	12.5959	12.3354	12.6758
SOX4	ENSG00000124766	-0.192627	0.395528		12.8675	13.1717	13.0672	13.4204	12.8821	13.0078	12.9578	12.9611
COL26A1	ENSG00000160963	0.353553	0.0890525		11.8083	11.7026	11.727	11.7428	11.8855	12.1206	11.8801	12.4353
NDUFB11	ENSG00000147123	0.0834223	0.935204		12.0567	10.9106	11.9871	11.1201	12.0383	11.1618	12.1206	11.1447
MTHFD1	ENSG00000100714	-0.313457	0.428398		12.0338	12.8061	12.0028	12.5936	11.9194	12.3743	11.7731	12.2078
IGF2BP3	ENSG00000136231	0.0191276	0.964794		12.6317	12.5678	12.6672	12.9747	12.6626	12.7819	12.6448	12.8531
EPRS1	ENSG00000136628	-0.213475	0.0364702		13.3388	13.3753	13.3119	13.4488	13.0754	13.106	13.2129	13.2247
PEBP1	ENSG00000089220	-0.238642	0.000876333		13.3043	13.316	13.3161	13.3839	13.1274	13.0952	13.1103	13.033
PRPF8	ENSG00000174231	-0.06943	0.754533		13.69	13.7981	13.7438	13.724	13.7215	13.6342	13.8249	13.4778
FBN2	ENSG00000138829	0.863268	0.0444667		11.1501	10.1006	11.3447	10.5868	11.773	11.2275	12.313	11.3803
RPS21	ENSG00000171858	0.0536096	0.840945		12.6516	12.8908	12.6672	12.8957	12.7627	12.971	12.7277	12.8634
SPINT1	ENSG00000166145	0.144255	0.735985		11.8232	11.9658	11.6584	12.1199	11.7995	12.2286	11.6447	12.3841
NQO2	ENSG00000124588	0.095546	0.976655		9.17521	11.1286	8.97224	11.3826	9.24521	11.2869	9.26124	11.3871
COL1A1	ENSG00000108821	0.280198	0.852658		10.2418	11.4609	9.57805	11.0569	10.1477	11.4278	10.0875	11.7427
CALM2	ENSG00000143933	-0.0219045	0.95075		12.9273	12.6716	12.9193	12.6916	12.6926	12.7332	12.9127	12.7953
RPL10P9	ENSG00000233913	0.139438	0.956342		11.4291	9.45682	11.4725	9.61662	11.5235	9.75413	11.5995	9.80498
THBS1	ENSG00000137801	0.575304	0.630639		9.7989	10.7864	9.6126	10.7132	9.97837	11.0312	9.79527	11.8246
NOP53	ENSG00000105373	0.160917	0.299619		12.4553	12.6719	12.649	12.7233	12.7722	12.7918	12.6873	12.8967
CD74	ENSG00000019582	1.4919	0.00177979		8.68495	9.74088	8.94539	9.90116	10.2229	11.457	9.96007	11.3468
ACACA	ENSG00000278540	-0.271704	0.25595		13.0588	13.534	12.9736	13.4023	13.025	13.0866	12.9794	12.8562
PSMD2	ENSG00000175166	-0.00440403	0.990889		13.3047	13.2368	13.168	13.067	13.1882	13.1353	13.2875	13.1542
IFITM2	ENSG00000185201	0.408066	0.726967		9.83902	11.1975	9.91344	11.4281	10.4493	11.7163	10.5952	11.5268
JPT1	ENSG00000189159	0.0210129	0.976674		12.0943	12.2917	11.8724	12.1641	11.7592	12.3587	11.878	12.425
PJA1	ENSG00000181191	-0.0148781	0.996308		11.7823	10.4147	11.6903	10.4934	11.6642	10.3952	11.8163	10.3854
MLEC	ENSG00000110917	-0.201263	0.315972		12.9958	13.237	12.7945	13.0209	12.7197	12.9573	12.7362	12.8506
RBM10	ENSG00000182872	-0.151264	0.798214		12.4435	11.9478	12.3074	11.6563	12.2912	11.6272	12.2867	11.4903
CHD3	ENSG00000170004	0.712146	0.498471		11.2923	9.621	11.337	9.48104	11.9449	10.609	11.7187	10.9101
TFRC	ENSG00000072274	-0.226538	0.583308		12.3169	12.0578	11.7659	12.6069	11.8855	11.8877	11.7492	12.3714
EIF3M	ENSG00000149100	-0.094119	0.819855		12.3058	12.6181	12.2031	12.588	12.0501	12.5831	12.1568	12.5196
KIF5B	ENSG00000170759	0.0863569	0.657371		12.6332	12.6345	12.8059	12.6241	12.6834	12.6753	12.7629	12.9165
HELLS	ENSG00000119969	-0.406942	0.308783		11.8324	12.8139	11.8311	12.5223	11.7756	12.054	11.6477	12.1036
SLC25A5	ENSG00000005022	-0.0891412	0.69897		12.9268	12.7803	12.8918	13.1389	12.735	12.9245	12.9177	12.8196
SC5D	ENSG00000109929	0.210012	0.741943		11.9105	11.2133	12.1799	11.3785	12.1927	11.2918	12.3606	11.6436
GFPT1	ENSG00000198380	0.130074	0.705594		12.067	12.4338	12.0539	12.4698	12.1745	12.4932	12.2494	12.6321
FUS	ENSG00000089280	-0.282735	0.681449		11.2875	12.7129	11.7792	11.4534	12.1518	11.3944	11.6367	11.1948
RANBP1	ENSG00000099901	-0.335571	0.00228927		12.85	12.7935	12.7879	12.6034	12.3266	12.4786	12.4734	12.4214
MYBL2	ENSG00000101057	-0.484403	2.29295e-05		12.8845	13.0605	12.7176	12.8108	12.4188	12.3646	12.4146	12.3596
SHC1	ENSG00000160691	0.227018	0.0948641		12.6013	12.4817	12.5986	12.3806	12.6804	12.6555	12.8638	12.7733
RRAS2	ENSG00000133818	-0.0776451	0.905264		11.7311	12.2263	11.7524	12.3447	11.561	12.2361	11.6387	12.2653
H3C12	ENSG00000197153	-0.37141	0.138778		12.7332	12.5227	12.4997	12.3671	12.2873	12.1902	12.3948	11.6977
UBC	ENSG00000150991	0.0452584	0.880859		12.8397	12.6488	13.0097	12.7596	12.9722	12.7298	12.9337	12.8156
MTA2	ENSG00000149480	-0.0895874	0.832725		12.6132	12.0142	12.467	12.009	12.3207	12.1435	12.3243	12.0382
CCT8	ENSG00000156261	-0.162981	0.154728		13.2046	13.2161	13.1876	13.3156	12.9579	13.1029	13.1467	13.0614
CAPNS1	ENSG00000126247	0.376586	0.000776219		12.0225	11.8232	11.93	11.8022	12.2403	12.3804	12.1759	12.2896
ARHGEF40	ENSG00000165801	0.33664	0.543319		11.9046	10.9836	11.9507	10.9551	12.1614	11.3318	12.169	11.6166
DNAJA1	ENSG00000086061	-0.027291	0.956342		12.6351	12.5622	12.3411	12.1096	12.2164	12.5153	12.3724	12.4736
VDAC1	ENSG00000213585	-0.198496	0.0230372		13.105	13.0804	13.1523	13.2093	12.8885	12.9699	12.9821	12.9141
RRBP1	ENSG00000125844	0.0371246	0.912344		12.8599	13.0775	12.8042	12.8095	13.0157	12.8567	12.7565	13.0667
LSS	ENSG00000160285	-0.388761	0.277269		12.4084	11.9547	12.1564	11.5	11.8698	11.3616	11.9062	11.3866
KIF1C	ENSG00000129250	0.0776198	0.712938		12.7438	12.6892	12.6329	12.4996	12.7698	12.6856	12.5854	12.834
LMNB1	ENSG00000113368	-0.0849725	0.634825		12.9145	12.736	12.7547	12.7408	12.5907	12.808	12.7362	12.6702
ATP11C	ENSG00000101974	-0.0187518	0.986316		12.2984	11.7173	12.3048	11.5996	12.269	11.457	12.3597	11.7117
DDX6	ENSG00000110367	-0.171795	0.368141		13.2882	13.2686	13.4172	13.3713	13.2056	13.0452	13.3831	12.9983
H2BC21	ENSG00000184678	-0.278793	0.584309		12.3177	12.4295	12.2679	11.9733	12.391	12.0622	12.1077	11.0204
USP44	ENSG00000136014	-0.414082	4.75398e-10		12.8492	12.7374	12.7737	12.7869	12.3678	12.3405	12.4202	12.3658
PRDX4	ENSG00000123131	-0.0902376	0.912986		12.1665	11.3286	12.1376	11.4236	12.0166	11.3908	12.1174	11.1544
VPS51	ENSG00000149823	0.118946	0.941955		11.7838	10.4022	11.6971	10.4923	11.7915	10.7437	11.8128	10.6543
BAG6	ENSG00000204463	0.0307195	0.912309		12.8723	12.6347	12.9299	12.7709	12.8216	12.7712	12.9238	12.8281
GTF3C1	ENSG00000077235	-0.0170403	0.96216		13.1613	13.0375	13.0202	12.8398	13.0632	12.9572	13.0988	12.8798
H2BC14	ENSG00000273703	-0.58065	0.0174811		12.4677	12.3305	12.2581	12.11	11.8851	11.653	12.0075	11.1986
RTN4	ENSG00000115310	-0.110596	0.587279		12.7292	12.6056	12.6882	12.552	12.4486	12.494	12.4306	12.7435
CNOT1	ENSG00000125107	-0.0325753	0.869543		13.7207	13.8048	13.7146	13.8142	13.7443	13.6677	13.8417	13.6661
RPL39	ENSG00000198918	0.115748	0.610866		12.3185	12.3614	12.3567	12.5816	12.3444	12.6143	12.4459	12.6674
ANXA3	ENSG00000138772	0.726696	0.446369		9.90632	10.4898	9.81601	10.0575	9.76761	11.0184	9.75513	11.7316
HSPH1	ENSG00000120694	-0.561735	0.0170389		12.3479	12.7159	12.0633	12.021	11.5858	11.9457	11.6904	11.7667
LPP	ENSG00000145012	0.631211	0.00124499		11.1724	11.1996	11.2136	11.0606	11.5625	11.616	11.7101	12.1924
EIF3H	ENSG00000147677	0.0719661	0.819497		12.2944	12.5169	12.4251	12.7106	12.3991	12.681	12.4776	12.6861
RRM2	ENSG00000171848	-0.399983	0.119724		12.6251	12.7255	12.3882	12.0622	12.1667	12.1252	12.1979	11.7588
GLO1	ENSG00000124767	-0.0981954	0.657371		12.6787	12.6979	12.7564	12.8994	12.47	12.7112	12.6322	12.8145
LRPPRC	ENSG00000138095	-0.0600488	0.754999		13.1182	13.2564	13.14	13.2385	13.0005	13.1051	13.1715	13.2302
DNMT1	ENSG00000130816	-0.342174	0.0216171		12.8657	12.7971	12.8035	12.5468	12.5208	12.345	12.5139	12.2706
CSNK2A1	ENSG00000101266	-0.225739	0.0148733		13.0115	12.8941	13.0097	12.9581	12.7016	12.7621	12.8235	12.6835
PNRC1	ENSG00000146278	1.20058	3.86142e-12		10.255	9.90209	10.2493	10.4336	11.1337	11.5962	11.3332	11.5701
ACTA1	ENSG00000143632	1.93814	0.123388		8.42471	8.5076	7.54258	8.0144	8.10916	9.86227	7.99782	11.506
YARS1	ENSG00000134684	-0.369468	0.00954858		12.7619	12.7197	12.5791	12.7531	12.1311	12.3184	12.3422	12.5249
GFPT2	ENSG00000131459	0.419614	0.00162005		11.7864	11.8029	11.7705	11.8235	12.3178	12.1852	11.9701	12.3559
GRN	ENSG00000030582	0.503	1.31316e-06		11.6318	11.6122	11.5404	11.6176	12.0045	12.1254	12.0063	12.2603
ID1	ENSG00000125968	-0.191818	0.939684		9.61254	11.0941	9.14738	11.5483	9.21504	10.804	9.1698	11.431
NARS1	ENSG00000134440	-0.247947	0.0640917		12.9538	12.9809	12.8311	12.8007	12.5008	12.6261	12.6649	12.7777
HMGCS1	ENSG00000112972	-0.402412	0.000980923		12.7833	13.0151	12.9063	12.7029	12.4483	12.3575	12.5254	12.4823
AMOTL1	ENSG00000166025	-0.0783199	0.935909		11.9395	11.3339	12.0596	10.9369	11.9502	10.9379	11.9244	11.1441
TM9SF2	ENSG00000125304	0.212169	0.117616		12.2575	12.2651	12.1951	12.2921	12.2824	12.54	12.4407	12.5776
LTA4H	ENSG00000111144	0.148106	0.354796		12.3045	12.3146	12.3541	12.5028	12.4361	12.6721	12.4468	12.5083
DST	ENSG00000151914	0.274978	0.205731		12.0034	12.5015	12.0655	12.3868	12.5412	12.513	12.4172	12.6362
HADHA	ENSG00000084754	0.11885	0.737873		12.4832	11.9893	12.5329	12.0829	12.533	12.265	12.5262	12.2976
IVNS1ABP	ENSG00000116679	-0.333887	0.0391317		12.8682	12.7481	12.8993	12.827	12.6939	12.3902	12.6127	12.2782
MTHFD2	ENSG00000065911	-0.336013	0.323939		12.007	12.3072	11.9538	12.5948	11.549	12.0614	11.6738	12.2234
LAMB2	ENSG00000172037	0.69594	1.51272e-10		11.2604	11.1264	11.2871	11.1772	11.8405	11.8179	11.8643	12.0971
TOMM20	ENSG00000173726	0.00643386	0.99188		12.6746	12.6086	12.9852	12.9474	12.8131	12.5582	12.9984	12.875
DCTN1	ENSG00000204843	0.137265	0.453652		12.3932	12.5639	12.3284	12.3606	12.4793	12.6334	12.4111	12.6658
PSMB5	ENSG00000100804	0.17275	0.268986		12.2728	12.2802	12.1623	12.2228	12.2571	12.5391	12.313	12.5012
IFITM3	ENSG00000142089	0.240774	0.657371		10.9771	11.5727	10.9174	11.8614	11.1975	11.9576	11.3207	11.8814
EFR3A	ENSG00000132294	0.477505	0.373477		10.62	11.4013	10.1957	10.739	10.7901	11.6383	10.6599	11.7244
UBE2H	ENSG00000186591	0.266258	0.125159		11.9416	11.8339	12.0543	12.0746	12.1152	12.221	12.1403	12.4755
ENSA	ENSG00000143420	0.115941	0.806641		12.3643	11.8702	12.3914	11.7382	12.4518	11.9997	12.3844	12.0545
U2AF2	ENSG00000063244	-0.0398928	0.930532		12.7592	12.8035	12.7905	12.3079	12.7293	12.65	12.731	12.4271
HSD17B4	ENSG00000133835	-0.0417515	0.839089		12.9642	13.0417	13.0336	13.2043	13.0254	13.0856	12.9975	12.9766
NDUFS5	ENSG00000168653	0.0565754	0.850596		12.2801	12.3403	12.3	12.5071	12.2119	12.5562	12.3051	12.5584
YWHAB	ENSG00000166913	-0.0129798	0.979274		13.0066	12.9771	13.0512	12.7078	13.0311	12.8255	13.1054	12.7208
TNNT1	ENSG00000105048	0.79813	0.0730482		9.87664	10.4624	10.0021	10.6533	10.4897	11.4061	10.3502	11.6436
FRAS1	ENSG00000138759	0.415004	0.00262804		12.1905	12.262	11.9568	12.1807	12.626	12.4059	12.6977	12.5201
ENSG00000215146	ENSG00000215146	0.067185	0.997574		2	10.7094	2	10.875	2	10.7173	2	10.9926
ANOS1	ENSG00000011201	-0.0104133	0.993785		12.1384	11.2611	11.8731	11.1201	11.9699	10.9311	11.8548	11.6355
H4C2	ENSG00000278705	-0.500037	0.0524677		12.4698	12.3202	12.279	12.1342	11.9901	11.7877	12.0635	11.2543
GNAI2	ENSG00000114353	0.114659	0.340526		12.5223	12.3933	12.5017	12.4901	12.5665	12.6738	12.5188	12.6053
FADS1	ENSG00000149485	0.200365	0.135047		12.3897	12.2425	12.2638	12.1132	12.4751	12.5128	12.3551	12.4757
GCN1	ENSG00000089154	-0.143804	0.248695		13.3525	13.4352	13.2377	13.4143	13.1895	13.2613	13.2671	13.1512
PFKP	ENSG00000067057	-0.116569	0.845022		11.6652	12.2907	11.5512	12.1617	11.506	12.1322	11.4343	12.1177
SURF4	ENSG00000148248	-0.00231324	0.996308		12.7774	12.7277	12.6604	12.8652	12.6478	12.8498	12.7371	12.7862
SOX2	ENSG00000181449	-0.116699	0.36231		12.8802	12.7068	12.9094	12.8125	12.6802	12.6832	12.7299	12.7569
ACTR3	ENSG00000115091	0.0590519	0.825562		12.5644	12.3514	12.5205	12.1904	12.4426	12.4607	12.4338	12.553
TRA2B	ENSG00000136527	-0.258048	0.107478		12.8278	12.7665	12.6733	12.4134	12.4285	12.4386	12.4361	12.3795
CHGA	ENSG00000100604	0.352854	0.866069		11.2477	9.02674	11.1344	8.74363	11.3938	9.35573	11.4509	10.0238
MTCH1	ENSG00000137409	0.0624187	0.778022		12.5189	12.4499	12.3465	12.4876	12.393	12.6434	12.4205	12.5846
AP2A1	ENSG00000196961	0.318534	0.00389758		12.1603	11.9375	12.0492	11.9362	12.3266	12.3205	12.2876	12.4304
ADH5	ENSG00000197894	0.0680057	0.672657		12.7917	12.5947	12.7182	12.6022	12.7212	12.7245	12.7823	12.7602
QSOX1	ENSG00000116260	0.318431	0.00818054		11.9978	11.8647	11.9155	11.9733	12.1398	12.276	12.1777	12.4174
SNHG16	ENSG00000163597	0.154737	0.671135		11.7334	11.9086	11.6887	12.1199	11.7176	12.1606	11.8132	12.3302
ATP6AP2	ENSG00000182220	0.121943	0.901415		11.7436	10.6195	11.8	10.7353	11.7821	10.7564	11.9244	10.9958
H3C7	ENSG00000277775	-0.29979	0.176105		12.7559	12.6786	12.6682	12.539	12.5021	12.423	12.5079	11.9495
BCAM	ENSG00000187244	0.768242	0.0234875		10.2172	10.7013	10.2172	10.9144	10.983	11.5395	10.7866	11.7294
ITGAV	ENSG00000138448	0.572176	0.000605548		11.2675	11.3359	11.3057	11.2315	11.6619	11.7088	11.8106	12.1855
PPM1G	ENSG00000115241	-0.276925	0.0802276		12.9287	13.1324	12.7307	12.8595	12.6109	12.718	12.5525	12.6857
ANXA6	ENSG00000197043	0.236761	0.173737		11.9258	11.862	11.9702	12.0427	12.1405	12.3208	11.944	12.3143
HNRNPR	ENSG00000125944	-0.250376	0.213911		12.888	12.8521	12.8641	12.5421	12.7005	12.4274	12.6545	12.3618
DHX15	ENSG00000109606	-0.304412	0.00123316		13.1157	13.2717	13.0734	13.184	12.8456	12.8955	12.8958	12.7957
YBX3	ENSG00000060138	-0.20297	0.178635		12.8256	12.9432	12.7706	13.0198	12.6155	12.7841	12.5773	12.7712
CD99	ENSG00000002586	0.350806	0.820894		11.2311	9.34905	11.5082	9.74965	11.4809	10.1977	11.6422	10.5292
SHMT2	ENSG00000182199	-0.204493	0.332684		12.6346	12.3498	12.3731	12.4429	12.0271	12.2126	12.255	12.4714
PTPN13	ENSG00000163629	0.11769	0.725941		12.4877	12.1685	12.4365	11.9682	12.4846	12.1373	12.455	12.4866
BIRC5	ENSG00000089685	-0.615095	0.0654068		11.6557	12.1901	11.5662	12.3833	10.9807	11.6613	11.1376	11.605
MAP2K2	ENSG00000126934	0.269422	0.0223967		12.0789	11.9318	12.007	12.0124	12.2344	12.3501	12.1349	12.3778
HDAC2	ENSG00000196591	-0.0999119	0.29701		13.2688	13.2889	13.2575	13.2395	13.1572	13.1589	13.2316	13.1057
CCNA2	ENSG00000145386	-0.637206	2.0291e-06		12.2978	12.3149	12.3834	12.3119	11.6698	11.5669	11.9529	11.5368
H3C10	ENSG00000278828	-0.213495	0.437287		12.6924	12.6334	12.5642	12.4302	12.4788	12.5089	12.4908	11.9227
LAMP1	ENSG00000185896	0.12222	0.482219		12.3955	12.2661	12.2945	12.2654	12.3178	12.4403	12.3395	12.5987
MEGF8	ENSG00000105429	0.354689	0.0282918		12.0841	11.7818	12.177	11.9174	12.482	12.2811	12.3951	12.2406
CCNB1	ENSG00000134057	-0.415527	4.82393e-08		12.7259	12.6538	12.6934	12.7238	12.2666	12.2867	12.3727	12.2073
PHACTR2	ENSG00000112419	0.300941	0.551814		11.0339	11.5915	10.6831	11.3738	11.18	11.5773	11.0309	12.0376
WDR6	ENSG00000178252	0.213685	0.671651		12.0977	11.433	12.0295	11.4761	12.3683	11.5883	12.2543	11.6392
AKIRIN1	ENSG00000174574	-0.0807782	0.828853		12.4214	12.8226	12.3294	12.6842	12.3732	12.6345	12.3092	12.6401
ENSG00000254339	ENSG00000254339	-1.8036	0.639344		4.30877	11.0824	4.16121	11.4478	3.36173	9.71428	3.80487	9.1777
MYO1C	ENSG00000197879	0.28855	0.260747		11.5598	11.7575	11.4884	11.6151	11.6831	12.0451	11.5819	12.1888
PPP1R14B	ENSG00000173457	-0.117704	0.508293		12.8845	12.6493	12.8285	12.6403	12.6241	12.6043	12.7446	12.5704
H2AC16	ENSG00000276903	-0.480982	0.0861995		12.4104	12.2227	12.1954	11.9513	11.9559	11.5891	12.0036	11.2107
ANP32A	ENSG00000140350	-0.0280705	0.931931		12.7636	12.6382	12.818	12.5207	12.7098	12.6838	12.7341	12.5092
PTPN11	ENSG00000179295	0.0734452	0.777359		12.5196	12.8447	12.5843	12.5507	12.6212	12.6917	12.636	12.8546
LRAT	ENSG00000121207	0.0489251	0.983364		11.6829	9.93714	11.3125	10.8759	11.6632	9.78606	11.5995	10.7827
CAPN2	ENSG00000162909	0.340404	0.847288		11.268	9.0997	11.355	9.19139	11.4177	10.084	11.4349	10.323
RPL30	ENSG00000156482	0.0657625	0.725289		12.6802	12.7322	12.648	12.8758	12.7159	12.8313	12.79	12.8674
FXR1	ENSG00000114416	-0.155218	0.303311		12.787	13.0357	12.9924	13.0301	12.723	12.8501	12.773	12.886
TNPO1	ENSG00000083312	-0.0509651	0.77221		13.3433	13.4097	13.3235	13.2659	13.2528	13.2123	13.3962	13.2747
H4C8	ENSG00000158406	-0.416182	0.00861949		12.6693	12.6443	12.4827	12.5439	12.2303	12.2896	12.2615	11.8638
TSPYL1	ENSG00000189241	0.60475	5.86503e-05		11.2372	11.281	11.0805	10.9978	11.5946	11.903	11.5949	11.9032
NOTCH2	ENSG00000134250	0.163099	0.715276		11.5035	11.983	11.3717	11.8483	11.474	12.0964	11.6336	12.1267
SERPINB9	ENSG00000170542	0.867243	0.288291		9.44354	9.76253	9.39172	10.5591	10.0641	10.564	9.9934	11.6501
HTR7	ENSG00000148680	0.189768	0.963919		10.8381	6.7484	11.0252	7.49644	11.0593	7.95713	11.0093	8.44365
RAD21	ENSG00000164754	-0.25323	0.202495		12.7996	12.6227	12.8773	12.7169	12.5513	12.3096	12.7497	12.3653
H2AC4	ENSG00000278463	-0.494312	0.149972		12.2192	11.9095	12.0665	11.7128	11.7743	11.3332	11.8335	10.8284
HNRNPUL1	ENSG00000105323	-0.123492	0.34494		12.9192	12.8287	12.9551	12.7641	12.7246	12.6784	12.8053	12.7707
PLEC	ENSG00000178209	0.0388871	0.907206		12.6084	12.8883	12.5415	12.8642	12.7114	12.8871	12.7202	12.7634
SLC9A7	ENSG00000065923	0.145276	0.93624		11.2772	10.0374	11.5009	10.2724	11.5485	9.90841	11.6831	10.2704
AFDN	ENSG00000130396	0.0598451	0.846501		12.4867	12.7305	12.3493	12.5413	12.5226	12.5833	12.4596	12.7854
BCAR1	ENSG00000050820	0.17834	0.651313		11.4651	11.9007	11.4454	11.765	11.569	12.0766	11.4781	12.1042
QPRT	ENSG00000103485	0.3379	0.0481105		11.905	11.656	12.15	12.0188	12.3586	12.2479	12.2895	12.2266
COL6A2	ENSG00000142173	0.414447	0.200587		11.7056	11.1534	11.8595	11.4127	12.3749	11.704	11.9813	11.7232
LRIG1	ENSG00000144749	0.164985	0.609999		12.3551	11.7736	12.2738	11.8999	12.3814	12.046	12.341	12.2545
THRAP3	ENSG00000054118	-0.148203	0.27085		13.1062	13.1305	13.1548	13.0323	13.1007	12.9101	12.9524	12.8602
RMND5A	ENSG00000153561	0.108581	0.620334		12.2617	12.5192	12.3093	12.4493	12.3184	12.6356	12.4703	12.5441
NT5DC2	ENSG00000168268	0.0243189	0.921718		12.6359	12.6237	12.558	12.6535	12.6689	12.7623	12.5297	12.598
FUBP1	ENSG00000162613	-0.199511	0.252041		12.8924	13.0363	13.026	12.7075	12.7217	12.6736	12.8543	12.6295
TSPAN3	ENSG00000140391	0.375681	0.16908		11.9981	11.3593	11.9148	11.3908	12.1771	11.9355	12.1955	11.9554
KARS1	ENSG00000065427	-0.266829	0.128584		12.6552	12.8986	12.6033	12.85	12.302	12.654	12.4675	12.5156
KHSRP	ENSG00000088247	-0.248302	0.125716		12.9799	12.9876	12.9497	12.7213	12.7257	12.5614	12.8167	12.5407
CASP3	ENSG00000164305	0.243568	0.581237		11.2686	11.7702	11.1086	11.3234	11.3289	11.6466	11.264	12.1229
EPHB4	ENSG00000196411	0.171348	0.237019		12.573	12.4689	12.435	12.2755	12.6457	12.5273	12.6196	12.6574
VSNL1	ENSG00000163032	-0.347736	0.831404		9.72309	11.3957	9.63965	11.623	9.67274	11.1875	9.65554	10.9175
NOTCH1	ENSG00000148400	-0.196657	0.508279		12.6238	12.3337	12.5738	12.2051	12.3139	12.0808	12.5318	12.0058
RRM2B	ENSG00000048392	-0.120464	0.885355		10.7394	11.6407	11.0885	12.0611	10.9406	11.6032	10.9106	11.7487
DLGAP5	ENSG00000126787	-0.344119	0.0140509		12.5449	12.4021	12.7129	12.6181	12.2278	12.1197	12.3826	12.1782
H2BC11	ENSG00000124635	-0.330084	0.25331		12.4273	12.1615	12.417	12.1317	12.2001	11.8517	12.1928	11.4867
HCFC1	ENSG00000172534	-0.281077	0.22231		12.8436	12.7699	12.7085	12.4966	12.5528	12.2652	12.67	12.1735
PROM1	ENSG00000007062	0.593732	0.0360342		10.676	11.0564	10.6098	11.1657	11.2739	11.6455	11.0827	11.8325
CHCHD2	ENSG00000106153	-0.3544	0.978128		10.9461	2	10.8269	2	10.476	2	10.59	2
PHB2	ENSG00000215021	-0.068489	0.585306		13.0425	12.9527	13.0011	12.9653	12.8964	12.9165	13.0018	12.8724
PRDX5	ENSG00000126432	0.20881	0.151925		12.2997	12.0018	12.3074	12.1847	12.4279	12.4425	12.4387	12.3387
TUBB6	ENSG00000176014	0.0530468	0.933737		11.6553	12.0649	11.6224	11.9394	11.7425	11.8514	11.4759	12.334
TUFM	ENSG00000178952	-0.176506	0.176213		12.9529	12.9714	12.7932	12.9828	12.6351	12.8354	12.7817	12.7424
FNBP1L	ENSG00000137942	0.108879	0.428806		12.5456	12.6012	12.5334	12.442	12.6007	12.6087	12.5929	12.7529
AP3D1	ENSG00000065000	-0.073094	0.739898		12.8489	13.018	12.75	12.7855	12.7384	12.7764	12.6888	12.9111
QARS1	ENSG00000172053	0.107004	0.406336		12.5966	12.6053	12.7023	12.7833	12.7472	12.7767	12.8109	12.788
TEK	ENSG00000120156	-0.00297948	0.999205		6.47046	10.7883	5.57067	10.7599	5.64534	10.6236	6.04597	10.9196
SELENOW	ENSG00000178980	0.0647517	0.712938		12.5606	12.3318	12.4639	12.3697	12.4791	12.5306	12.457	12.5284
EEF1A1P9	ENSG00000249264	0.194679	0.49578		11.6767	11.8157	11.809	12.2031	11.8714	12.2013	11.9661	12.2622
TFE3	ENSG00000068323	-0.0161834	0.991006		11.8372	10.8812	11.7613	10.8431	11.7829	10.7238	11.7709	10.9843
DAZAP1	ENSG00000071626	-0.289665	0.00649458		12.9068	13.0978	12.8782	13.0188	12.6887	12.7513	12.6198	12.6904
XPOT	ENSG00000184575	-0.214057	0.069146		13.0646	13.1567	12.9463	13.0973	12.7574	12.8363	12.8815	12.9355
NPM1P27	ENSG00000249353	-0.438931	0.0376695		12.2184	12.5602	12.2022	12.6241	11.7163	12.1842	11.9211	12.0388
SLC3A2	ENSG00000168003	-0.205034	0.427871		12.6349	12.6979	12.3159	12.6332	12.1827	12.2361	12.3642	12.6596
ARPC2	ENSG00000163466	0.127653	0.397234		12.293	12.4205	12.2873	12.2439	12.3868	12.5553	12.3339	12.4736
ACTR2	ENSG00000138071	0.168569	0.324292		12.3912	12.6229	12.5882	12.3411	12.7849	12.6039	12.6025	12.6387
PGRMC1	ENSG00000101856	-0.255867	0.00420429		12.9026	12.8454	12.7986	12.843	12.5084	12.623	12.6744	12.5575
BZW1	ENSG00000082153	-0.089051	0.692251		12.7843	12.8391	12.6282	12.5497	12.454	12.6766	12.6805	12.6409
PRKX	ENSG00000183943	-0.100466	0.924881		11.664	10.6714	11.7215	10.6288	11.5882	10.521	11.5803	10.6143
EIF2S2	ENSG00000125977	-0.227553	0.143845		12.6317	12.7653	12.6166	12.7605	12.2561	12.5658	12.4476	12.5778
CNN1	ENSG00000130176	0.767411	0.519973		9.2119	10.1433	9.01935	9.79609	9.29173	10.3166	9.04215	11.4966
NCOA4	ENSG00000266412	0.324768	0.0391317		11.6718	11.7036	11.5998	11.8445	11.8351	12.1446	11.944	12.1757
RANBP2	ENSG00000153201	-0.109327	0.576554		13.2519	13.4097	13.1492	13.0946	13.1142	13.1138	13.2238	13.0301
CAVIN1	ENSG00000177469	0.218265	0.896233		9.82281	10.6377	9.82929	10.8916	9.53706	10.8812	9.2376	11.5211
ACVR2B	ENSG00000114739	-0.0951767	0.616652		13.2141	13.4681	13.2662	13.426	13.1629	13.2721	13.3471	13.2205
VAT1	ENSG00000108828	0.0377911	0.873088		12.486	12.5058	12.5102	12.6052	12.5381	12.54	12.4433	12.7245
GPX4	ENSG00000167468	0.0429307	0.843458		12.5021	12.3426	12.5241	12.6132	12.4748	12.599	12.537	12.5532
ESYT1	ENSG00000139641	0.0121256	0.977486		12.5362	12.4273	12.3307	12.2523	12.2164	12.3971	12.4286	12.5489
RUVBL2	ENSG00000183207	-0.182836	0.434554		12.3865	12.5594	12.2992	12.6506	12.1604	12.5079	12.1385	12.3515
PUM1	ENSG00000134644	-0.0181413	0.959351		12.6298	12.3062	12.5898	12.4936	12.423	12.4346	12.5742	12.5317
ATP1A1	ENSG00000163399	-0.088991	0.814521		12.2501	12.6677	12.1663	12.4099	12.0703	12.4553	12.1659	12.4564
HDGFL2	ENSG00000167674	0.137277	0.583308		12.3975	12.0967	12.3508	11.9541	12.4735	12.2642	12.3521	12.2958
WWC2	ENSG00000151718	-0.127933	0.768783		11.8402	12.3714	11.9409	12.3674	11.7674	12.1685	11.7759	12.2989
PSAT1	ENSG00000135069	-0.251825	0.343318		12.4312	12.587	12.1304	12.4974	11.8742	12.1706	12.1196	12.4544
FAU	ENSG00000149806	0.00302719	0.993598		12.5568	12.516	12.485	12.5888	12.4103	12.6207	12.5068	12.612
IGF1R	ENSG00000140443	0.0100992	0.990196		12.1232	12.767	12.1634	12.739	12.3695	12.4048	12.4785	12.6862
BIRC6	ENSG00000115760	0.162856	0.477523		12.7449	12.6596	12.5056	12.4415	12.8397	12.6615	12.938	12.5532
RPL13P12	ENSG00000215030	0.113318	0.425079		12.3604	12.2474	12.4523	12.4654	12.4684	12.5072	12.4627	12.5491
PSMD1	ENSG00000173692	-0.0963646	0.483486		13.0398	12.9907	13.0024	12.9106	12.867	12.8681	13.0014	12.8192
SUMO2	ENSG00000188612	-0.101948	0.515451		12.7063	12.5619	12.6554	12.6939	12.4078	12.606	12.6221	12.5689
PFAS	ENSG00000178921	-0.113659	0.725289		12.5826	12.853	12.2833	12.3862	12.284	12.565	12.4242	12.4297
SRP14	ENSG00000140319	0.157311	0.223359		12.3739	12.3239	12.4439	12.1797	12.5148	12.4854	12.4863	12.4771
MRFAP1	ENSG00000179010	-0.0331204	0.88386		12.9044	12.9259	12.7904	12.6864	12.8053	12.8251	12.8167	12.7386
COPB2	ENSG00000184432	0.0799313	0.537155		12.5523	12.4214	12.5484	12.5732	12.5593	12.5992	12.6068	12.6534
MORF4L1	ENSG00000185787	-0.121697	0.303741		13.235	13.3572	13.32	13.3239	13.2046	13.1781	13.2708	13.0933
FERMT2	ENSG00000073712	0.0362564	0.948372		11.854	12.1592	11.797	12.0199	11.7592	12.0811	11.7436	12.3335
UHRF1	ENSG00000276043	-0.231379	0.77715		11.8147	11.0548	11.3927	10.0951	11.4232	10.5357	11.2763	10.447
PRPF40A	ENSG00000196504	-0.0502927	0.791277		12.8977	12.9114	12.8716	12.7187	12.7733	12.7295	12.8354	12.8648
AGO1	ENSG00000092847	0.172733	0.448812		12.6074	13.0657	12.6438	12.804	13.0328	12.9179	13.0328	12.8665
JUP	ENSG00000173801	0.147763	0.693551		12.2655	11.5704	12.1109	11.7492	12.2011	11.9478	12.2464	11.9739
EIF3I	ENSG00000084623	-0.106927	0.436136		12.6924	12.7225	12.6853	12.7483	12.4851	12.7203	12.6102	12.5957
KIF20A	ENSG00000112984	-0.638509	0.000143786		12.0089	11.8873	12.1576	12.1258	11.3159	11.3024	11.7281	11.2458
CTBP2	ENSG00000175029	0.00731385	0.990674		12.158	12.3749	11.9877	12.2949	12.0354	12.4077	12.0496	12.341
ZNF483	ENSG00000173258	0.0157464	0.984664		11.846	12.4002	11.6321	11.9853	11.9498	12.2625	11.7111	12.0593
CDH2	ENSG00000170558	0.413557	0.290168		11.1654	10.7185	11.1673	10.6229	11.0712	10.9441	11.2769	11.9144
VDAC2	ENSG00000165637	-0.0430274	0.899593		12.2944	12.3996	12.276	12.5012	12.0835	12.465	12.2677	12.4594
PTPN14	ENSG00000152104	0.0659027	0.913973		11.6061	12.3481	11.6058	12.1192	11.8268	12.0942	11.8348	12.281
NUFIP2	ENSG00000108256	-0.0651506	0.801405		12.6873	12.7803	12.6868	12.4099	12.4732	12.591	12.6485	12.6112
PAFAH1B2	ENSG00000168092	-0.147371	0.219929		12.9773	12.8868	12.8872	12.811	12.7201	12.723	12.848	12.6821
RN7SKP9	ENSG00000201793	0.452088	0.0503077		11.4168	11.268	11.7155	11.8423	11.9418	12.012	12.2886	11.8403
ADGRL1	ENSG00000072071	-0.221415	0.630936		12.1612	11.7056	12.1367	11.7152	12.1438	11.284	11.9359	11.3488
CDC20	ENSG00000117399	-0.398114	5.86107e-05		12.5389	12.539	12.4785	12.4857	11.9946	12.2164	12.1914	12.0367
AK4	ENSG00000162433	0.0273231	0.970233		12.3726	12.2078	12.417	11.8727	12.4817	11.9812	12.5586	11.9026
FZD2	ENSG00000180340	0.358189	0.768318		11.3805	9.36458	11.4473	9.95883	11.269	10.9913	11.4302	10.8545
DESI2	ENSG00000121644	-0.255504	0.271263		12.4121	12.0162	12.3867	12.0259	11.9983	11.7677	12.1477	11.9317
PRDX6	ENSG00000117592	-0.11986	0.649438		12.5037	12.7202	12.4239	12.7983	12.2936	12.6015	12.4695	12.6112
MYL12B	ENSG00000118680	0.185051	0.307918		11.945	11.8828	11.8777	12.0567	11.9571	12.2138	12.0129	12.2968
HNRNPA0	ENSG00000177733	-0.0777255	0.667039		13.0369	13.1116	12.9522	12.8443	12.9803	12.8951	12.9098	12.8602
SAE1	ENSG00000142230	-0.134035	0.223146		12.9649	12.8266	12.8324	12.8272	12.7817	12.7092	12.7516	12.6764
IL17RD	ENSG00000144730	0.151011	0.764956		11.4055	12.2298	11.3762	12.1068	11.8314	12.1047	11.854	12.1159
RPL13AP25	ENSG00000136149	0.186736	0.317735		11.8752	11.8904	11.9013	12.1135	12.0034	12.2371	11.995	12.2797
ID3	ENSG00000117318	0.0269826	0.982687		11.6771	10.5224	11.6418	10.4715	11.191	11.3138	11.4469	10.8643
ALDH18A1	ENSG00000059573	-0.0260283	0.969046		12.4182	11.9055	12.3289	11.9795	12.329	11.8768	12.402	11.9103
TOMM7	ENSG00000196683	0.129728	0.82075		11.032	11.6497	11.1892	11.8563	11.2299	11.8861	11.3288	11.835
PSMA7	ENSG00000101182	-0.0244809	0.917865		12.6676	12.4701	12.607	12.4797	12.4993	12.545	12.5802	12.5117
SARS1	ENSG00000031698	0.140319	0.611815		11.8339	11.7991	11.7368	11.945	11.7565	12.0385	11.7754	12.2529
MKNK2	ENSG00000099875	0.267483	0.029324		12.2099	11.996	12.0717	11.9258	12.3955	12.2736	12.3196	12.2979
HSD17B10	ENSG00000072506	0.109163	0.907998		11.7354	10.642	11.4902	10.5591	11.6882	10.8322	11.6758	10.7635
RPS15A	ENSG00000134419	0.0783504	0.657371		12.2485	12.2961	12.3711	12.3984	12.273	12.4879	12.3832	12.4768
MDH1	ENSG00000014641	0.0299715	0.932076		12.4219	12.0866	12.3721	12.3453	12.1892	12.3141	12.4347	12.4181
GPI	ENSG00000105220	-0.168463	0.176105		13.1727	13.1195	13.0975	13.1698	12.973	12.923	13.1139	12.8665
RPS23	ENSG00000186468	0.170097	0.260389		12.1316	11.9327	12.0539	12.161	12.1114	12.2928	12.2162	12.339
GART	ENSG00000159131	-0.317307	0.0360613		12.5964	12.8699	12.5255	12.7057	12.2431	12.4865	12.3133	12.3969
ZNF121	ENSG00000197961	-0.159097	0.567709		12.3419	12.7633	12.3177	12.4154	12.2281	12.4298	12.1029	12.4571
PPIB	ENSG00000166794	0.141649	0.636977		11.6755	11.8404	11.5881	11.7828	11.6174	12.1518	11.6689	11.9593
KTN1	ENSG00000126777	0.0842075	0.76217		12.3357	12.6708	12.4729	12.3079	12.5728	12.4247	12.439	12.6986
DOCK1	ENSG00000150760	0.296646	0.0153176		12.0402	11.8161	12.1076	12.0519	12.3216	12.2566	12.3745	12.264
NCKAP1	ENSG00000061676	-0.197519	0.170361		12.9629	13.0908	12.987	13.2391	12.8	12.8315	12.9392	12.9307
OIP5-AS1	ENSG00000247556	0.039575	0.924973		11.972	12.2668	12.0976	12.2391	11.9544	12.2466	12.0762	12.4294
XRN2	ENSG00000088930	-0.127309	0.416587		12.8965	13.0497	12.813	12.9828	12.6884	12.8661	12.8411	12.8407
RTRAF	ENSG00000087302	-0.0819713	0.569634		12.5694	12.449	12.4976	12.5387	12.3459	12.5114	12.3877	12.4782
EIF3D	ENSG00000100353	-0.0317034	0.905581		12.6506	12.7769	12.6993	12.9012	12.6299	12.7218	12.7204	12.8337
TP53	ENSG00000141510	0.116126	0.545408		12.2102	12.1618	12.0739	11.9323	12.0967	12.3396	12.1739	12.2358
NUP210	ENSG00000132182	-0.0973782	0.814371		12.4961	12.074	12.4899	12.3405	12.5107	11.9352	12.4407	12.0864
STARD7	ENSG00000084090	-0.186425	0.148982		12.8131	12.7643	12.721	12.5991	12.4925	12.5618	12.6433	12.4569
ARF3	ENSG00000134287	0.369386	0.0629182		11.7623	11.4531	11.601	11.1548	11.856	11.9011	11.8221	11.9341
AMD1	ENSG00000123505	-0.416191	0.00117428		12.5152	12.6501	12.331	12.3284	12.0191	12.0571	11.9923	12.1145
UBA2	ENSG00000126261	-0.226516	0.0013404		12.8111	12.7813	12.8247	12.7855	12.5374	12.5672	12.638	12.5537
KDM5D	ENSG00000012817	0.352665	0.970741		2.55114	10.2419	2.30045	10.3877	2	10.6571	2.35288	10.6814
ZYX	ENSG00000159840	0.165739	0.599655		11.7611	11.6675	11.5924	11.4201	11.4809	11.7867	11.6541	12.1238
SOD1	ENSG00000142168	-0.0194095	0.956342		12.3248	12.398	12.2573	12.4527	12.2072	12.5209	12.2634	12.35
BEX4	ENSG00000102409	0.127526	0.93624		11.2499	10.1037	11.4502	10.2313	11.4798	10.3213	11.5163	10.1895
SMC4	ENSG00000113810	-0.2459	0.518127		12.0661	11.8615	12.2411	11.6186	12.0519	11.4414	11.8991	11.3705
EIF4EBP2	ENSG00000148730	-0.0588608	0.664275		12.9713	13.0336	12.8891	12.989	12.8787	12.9482	12.9443	12.8781
CTPS2	ENSG00000047230	0.13934	0.870972		11.5615	10.5701	11.5662	10.6972	11.6346	10.7058	11.8119	10.7553
UQCRC1	ENSG00000010256	-0.07263	0.64357		12.6456	12.4575	12.5684	12.6034	12.4499	12.5602	12.531	12.4472
CCNI	ENSG00000118816	0.117414	0.466937		12.3902	12.2085	12.4672	12.4499	12.4668	12.4436	12.5657	12.5212
NLN	ENSG00000123213	-0.391532	5.56511e-05		12.6127	12.7592	12.5125	12.6653	12.223	12.2709	12.2043	12.2943
RAD23B	ENSG00000119318	-0.233234	0.0032743		13.0082	13.0381	12.9699	12.9649	12.775	12.7139	12.8352	12.7233
HECTD1	ENSG00000092148	0.0950652	0.376974		12.6198	12.5273	12.6044	12.5776	12.6547	12.6487	12.7521	12.654
APEH	ENSG00000164062	0.0139718	0.948319		12.6489	12.6132	12.5736	12.7036	12.6535	12.6851	12.5942	12.6632
MYO10	ENSG00000145555	-0.256932	0.287992		12.4736	12.8266	12.3559	12.8959	12.3789	12.4121	12.2735	12.5205
PTK2	ENSG00000169398	0.0193792	0.966571		12.6481	12.449	12.7336	12.5023	12.7622	12.3868	12.7395	12.5068
CDT1	ENSG00000167513	-0.868422	9.0144e-18		11.6825	11.7605	11.7716	11.9937	10.9414	10.9022	10.9898	10.9242
NUDT21	ENSG00000167005	-0.224831	0.0207489		12.7675	12.8514	12.7854	12.6692	12.4862	12.5676	12.6009	12.5232
CECR2	ENSG00000099954	-0.318403	0.0460386		13.0799	13.2505	12.9919	13.0664	12.9405	12.5964	12.8829	12.6813
PABPC4	ENSG00000090621	-0.262047	0.292789		12.4338	12.8174	12.2051	12.6342	12.1203	12.4344	12.2494	12.2919
NISCH	ENSG00000010322	0.524938	0.000776219		11.4887	11.1749	11.3962	11.1327	11.9957	11.6747	11.745	11.8852
FLOT2	ENSG00000132589	0.218772	0.524568		11.9189	11.2039	11.949	11.4859	11.9229	11.8279	12.0344	11.7644
ACIN1	ENSG00000100813	-0.335199	0.172664		12.2946	12.5345	12.5386	12.1411	12.3439	11.8654	12.1289	11.8052
TEAD2	ENSG00000074219	0.0825705	0.820591		12.2696	11.9091	12.1825	11.7026	12.2306	12.0713	12.1708	11.9784
HEATR1	ENSG00000119285	-0.249958	0.0870783		12.9511	13.0527	12.7915	12.7895	12.6124	12.6425	12.7826	12.5558
PTPRG	ENSG00000144724	0.197385	0.227118		12.2449	12.4965	12.3595	12.6022	12.6471	12.543	12.6503	12.6728
SRSF7	ENSG00000115875	-0.227217	0.204219		12.7211	12.5939	12.479	12.459	12.4377	12.3738	12.4202	12.1048
ARHGEF2	ENSG00000116584	0.134105	0.80099		11.905	11.1256	11.9765	11.3732	11.9237	11.5585	12.0095	11.5373
MMP15	ENSG00000102996	0.133375	0.823162		10.9509	11.4494	10.9802	11.5869	11.0328	11.5268	10.9771	11.8773
USP7	ENSG00000187555	-0.224161	0.313087		12.7512	13.1256	12.5509	12.8715	12.5804	12.6651	12.5631	12.6512
KDM6A	ENSG00000147050	0.231497	0.508102		11.9337	11.4884	11.9818	11.4881	12.1859	11.5436	12.0698	12.0171
USP28	ENSG00000048028	-0.305088	0.425128		11.5446	12.1677	11.5706	12.241	11.3522	11.9321	11.3849	11.6993
ZC3H7B	ENSG00000100403	0.176465	0.0911153		12.3318	12.2609	12.3016	12.1645	12.4993	12.3872	12.4187	12.4629
BCLAF1	ENSG00000029363	-0.0697638	0.870544		12.487	12.6121	12.34	11.8772	12.3415	12.2509	12.3407	12.2013
CD276	ENSG00000103855	0.114558	0.671651		12.3039	11.8432	12.2039	11.9509	12.2954	12.0992	12.2392	12.1678
SERF2	ENSG00000140264	0.144395	0.39367		11.9922	11.7823	11.9551	11.9674	11.9729	12.2281	11.9958	12.0723
CAD	ENSG00000084774	-0.277767	0.0534876		12.7264	12.8465	12.5758	12.8125	12.3517	12.5747	12.545	12.3804
TLE5	ENSG00000104964	0.420811	0.0148733		11.4556	11.0995	11.5314	11.2132	11.816	11.7921	11.5735	11.8282
TBC1D1	ENSG00000065882	-0.10115	0.819987		11.6939	12.0542	11.8067	12.2593	11.6698	12.0138	11.5861	12.1336
TCOF1	ENSG00000070814	-0.296931	0.16859		12.4949	12.8228	12.599	12.3727	12.4962	12.1	12.1614	12.3492
KDM3B	ENSG00000120733	0.0946256	0.659952		12.6046	12.4015	12.6111	12.4521	12.6457	12.486	12.7757	12.5359
SPRY4	ENSG00000187678	-0.175592	0.596538		12.2906	12.063	12.4745	12.1223	12.1778	11.8632	12.3799	11.7848
DAPK1	ENSG00000196730	-0.198647	0.716797		11.3856	12.1499	11.1898	11.9964	11.2702	11.7332	11.1947	11.8406
SEC61A1	ENSG00000058262	0.0640507	0.82585		12.2674	12.3582	12.0024	12.076	12.1145	12.337	12.1742	12.3472
SEPTIN7	ENSG00000122545	0.16568	0.231926		12.0519	12.2231	12.1817	12.0482	12.1914	12.3096	12.2644	12.401
RANGAP1	ENSG00000100401	-0.217237	0.178636		12.5732	12.6976	12.406	12.4256	12.2325	12.3697	12.2155	12.424
ALDH7A1	ENSG00000164904	0.136558	0.742455		11.4129	12.1266	11.6959	12.0904	11.9901	12.0983	11.7324	12.1333
BTBD2	ENSG00000133243	0.0651506	0.909358		12.0203	11.25	12.0457	11.6578	12.0304	11.7077	11.944	11.6585
PCDH1	ENSG00000156453	-0.0689707	0.848931		12.4418	12.0744	12.2236	11.9052	12.1365	12.0746	12.2641	11.9297
TCEAL4	ENSG00000133142	0.245608	0.770602		11.303	10.1612	11.3499	10.1851	11.6384	10.456	11.4389	10.5106
COL4A6	ENSG00000197565	0.366408	0.814228		10.9711	9.1303	11.1213	9.40008	11.3094	9.79837	11.2769	10.1546
RBM3	ENSG00000102317	0.282324	0.16406		11.8225	11.5205	11.7655	11.5509	11.8938	11.7314	11.9677	12.1827
PTTG1	ENSG00000164611	-0.609582	0.00186367		11.7669	11.4872	11.9867	11.8491	11.228	11.1426	11.408	10.8726
AIFM1	ENSG00000156709	-0.0507867	0.966352		11.5432	10.8667	11.5715	10.5591	11.6702	10.5431	11.4954	10.4954
JPT2	ENSG00000206053	-0.0346922	0.930113		12.4096	12.439	12.2894	11.9674	12.2475	12.2536	12.1801	12.3282
JADE1	ENSG00000077684	-0.596735	0.000368191		11.923	12.3569	12.0739	12.4434	11.5338	11.5717	11.6938	11.6673
LSM4	ENSG00000130520	-0.130075	0.463879		12.4586	12.4575	12.5721	12.7587	12.3879	12.5035	12.4164	12.4376
MEST	ENSG00000106484	0.0049493	0.99641		11.4498	11.8565	11.3088	11.8785	11.3011	11.9014	11.3717	11.9103
TXNRD1	ENSG00000198431	-0.207422	0.212253		12.5579	12.7813	12.513	12.645	12.3198	12.4455	12.318	12.5814
HNRNPDL	ENSG00000152795	-0.0307749	0.945764		12.7574	12.7207	12.5677	12.332	12.764	12.4296	12.6158	12.4587
CCNB1IP1	ENSG00000100814	0.142456	0.709258		11.374	11.5371	11.601	12.0192	11.5922	11.8641	11.623	12.052
TM9SF3	ENSG00000077147	0.0800755	0.602922		12.4677	12.4593	12.4829	12.3199	12.4663	12.4468	12.5469	12.5913
TRIM24	ENSG00000122779	-0.171079	0.46822		12.3686	12.078	12.3145	12.2571	12.0529	11.8322	12.121	12.3058
FAM199X	ENSG00000123575	0.217452	0.877819		11.2966	9.99649	11.1667	9.74965	11.3637	10.1728	11.4423	10.2439
AEN	ENSG00000181026	-0.56275	0.000647807		11.9237	12.2344	12.0144	12.3082	11.5117	11.6489	11.3492	11.7263
MTOR	ENSG00000198793	0.0593345	0.637729		12.7694	12.7711	12.6932	12.7189	12.8126	12.7942	12.8495	12.7329
MAN2A1	ENSG00000112893	-0.0396241	0.926732		12.1485	12.3092	12.162	12.5442	12.0354	12.2696	12.2398	12.4638
CLTA	ENSG00000122705	0.068505	0.790301		12.0418	12.0842	12.0102	12.1908	11.9426	12.3015	12.1037	12.2326
COL4A2	ENSG00000134871	-0.0551166	0.704534		12.5772	12.6382	12.6707	12.6206	12.5081	12.5576	12.5565	12.6608
TP53BP1	ENSG00000067369	0.513543	0.215421		11.4901	10.8073	11.2612	10.2404	11.6767	11.1896	11.8137	11.3895
RRM1	ENSG00000167325	-0.292451	0.111418		12.3484	12.0162	12.3124	12.0958	11.9291	11.8356	12.0975	11.7476
HNRNPA3	ENSG00000170144	-0.314051	0.323931		12.1999	12.9428	12.4475	12.3119	12.4615	12.0272	12.2289	11.9976
SEPTIN11	ENSG00000138758	0.115759	0.468928		12.1485	12.264	12.1736	12.1135	12.2043	12.2933	12.2182	12.4376
HSPG2	ENSG00000142798	0.322303	0.0278171		11.6652	11.5411	11.6313	11.8868	11.8617	12.0727	12.0631	12.0274
GRID2	ENSG00000152208	0.361304	0.643476		9.64476	11.0419	9.7321	11.0243	10.1516	11.1383	10.5001	11.3759
PLOD1	ENSG00000083444	0.472175	0.000237147		11.1257	11.2837	11.1586	11.2592	11.548	11.7725	11.5401	11.8321
LRRC8A	ENSG00000136802	0.0923692	0.831577		12.0073	11.7323	11.5894	11.3149	11.7574	11.604	11.6536	12.0431
TALDO1	ENSG00000177156	-0.143169	0.270848		12.5584	12.4593	12.5504	12.7052	12.3918	12.4701	12.402	12.4463
DACT1	ENSG00000165617	0.191553	0.934765		9.01319	10.8187	8.90972	10.4704	9.16331	10.5406	8.68616	11.1948
ADD2	ENSG00000075340	-0.0676194	0.799495		12.9412	13.1089	13.0799	12.8729	13.1159	12.7886	12.9708	12.8488
IPO9	ENSG00000198700	0.0459627	0.930146		12.4155	12.127	12.3488	11.9814	12.4475	12.0038	12.5142	12.063
ARPP19	ENSG00000128989	-0.041652	0.840378		12.7347	12.7207	12.7579	12.708	12.5871	12.5929	12.8008	12.7621
SNORA73B	ENSG00000200087	0.390627	0.414272		10.7828	11.9985	10.8106	11.5823	12.006	11.5978	11.785	11.6879
PDGFA	ENSG00000197461	0.598499	0.714858		8.07249	10.3302	8.50513	10.5928	9.27476	10.7345	9.48972	11.0993
PIM1	ENSG00000137193	-0.916657	0.00852924		10.7987	11.8038	11.0239	11.7801	10.1356	10.7938	10.2235	10.7425
NANOG	ENSG00000111704	-0.387905	0.3587		11.1578	11.9253	11.271	12.1621	11.0656	11.4762	11.0339	11.5611
H2BC8	ENSG00000273802	-0.260408	0.203166		12.777	12.7837	12.6225	12.8692	12.6809	12.5128	12.6001	12.1805
RAB34	ENSG00000109113	-0.101515	0.818637		11.842	12.1879	11.6088	12.0442	11.5086	12.1066	11.6991	11.9535
PSMD3	ENSG00000108344	-0.165238	0.13748		12.6724	12.5605	12.539	12.4496	12.3871	12.403	12.412	12.368
PSMB1	ENSG00000008018	-0.00445637	0.988428		12.4891	12.3695	12.4292	12.4794	12.3595	12.4924	12.4505	12.447
DNAJC10	ENSG00000077232	0.0859864	0.784289		11.985	12.2121	11.8681	11.8756	11.8754	12.1309	11.988	12.2834
RFLNB	ENSG00000183688	0.100279	0.916833		10.4101	11.3417	10.348	11.359	10.6163	11.176	10.4868	11.6125
TMEM167A	ENSG00000174695	0.0214786	0.959028		12.2606	12.4683	12.1052	12.1857	12.169	12.3352	12.1766	12.432
RNPS1	ENSG00000205937	-0.296069	0.00428411		12.6334	12.6459	12.6707	12.5505	12.4545	12.2684	12.3536	12.2342
TTLL12	ENSG00000100304	-0.196979	0.400307		12.3412	12.5319	12.0869	12.178	12.0494	12.2486	11.9078	12.1613
TXN	ENSG00000136810	0.0750269	0.86325		11.4798	11.7934	11.5746	11.9557	11.5235	11.9761	11.5798	12.0033
EIF3G	ENSG00000130811	0.0689524	0.762872		12.0193	12.0554	12.0054	12.1283	11.9571	12.2877	12.0481	12.1709
SHISA2	ENSG00000180730	-0.816755	0.00641465		11.295	10.5521	11.5798	11.4264	10.5803	10.0829	10.695	10.3609
ALPK3	ENSG00000136383	0.414615	0.913751		6.61441	10.4551	6.10491	10.0263	6.83157	10.6374	7.23183	10.6623
SOX11	ENSG00000176887	0.151347	0.564646		12.0894	12.0109	12.0979	11.6319	12.0336	11.9872	12.2152	12.2318
PANK3	ENSG00000120137	-0.0152981	0.968674		12.3391	12.3337	12.5404	12.289	12.218	12.3048	12.5016	12.4148
AFF4	ENSG00000072364	0.436265	3.07376e-05		11.5566	11.609	11.5946	11.4456	12.0082	11.8385	12.0234	12.0744
RHOB	ENSG00000143878	1.05932	0.0013504		9.78679	9.55485	9.57805	9.52625	10.0975	10.6389	10.2248	11.3622
ETF1	ENSG00000120705	-0.232398	0.236656		12.4726	12.7086	12.2709	12.4613	12.1159	12.3384	12.1773	12.3694
KLHDC3	ENSG00000124702	-0.137373	0.295443		12.4844	12.4074	12.4102	12.5421	12.2243	12.4324	12.307	12.3272
UBB	ENSG00000170315	0.106257	0.748732		12.1656	11.6649	12.1874	12.0731	12.3104	12.0583	12.1955	11.9903
PRSS8	ENSG00000052344	0.56795	0.0225911		10.5661	10.7134	10.5253	10.8405	11.0493	11.3939	10.7857	11.5756
PBX1	ENSG00000185630	-0.0306834	0.957629		12.4054	12.0067	12.2963	11.9987	12.2788	11.8816	12.4242	11.9787
INPP5F	ENSG00000198825	0.0448235	0.932208		11.5664	12.0203	11.6805	11.8584	11.5985	11.9287	11.6108	12.1351
SLC1A5	ENSG00000105281	-0.507299	0.0113163		12.0576	12.1417	11.706	12.1317	11.2312	11.5883	11.4498	11.7343
TMEM30A	ENSG00000112697	0.0487198	0.945647		11.2472	11.8873	11.4066	12.0843	11.5235	11.7822	11.5861	12.032
RCN2	ENSG00000117906	0.193388	0.149595		11.9521	11.9452	11.9392	11.8797	11.9726	12.1028	12.1228	12.2756
WEE1	ENSG00000166483	-0.294989	0.404815		11.6074	11.801	11.6451	11.8269	11.0747	11.3252	11.172	11.9636
SLC7A8	ENSG00000092068	-0.138267	0.815435		11.9224	11.243	11.7663	11.1575	11.6327	11.0416	11.7845	11.0791
RAI14	ENSG00000039560	0.0997731	0.845022		11.3193	11.9793	11.323	11.6324	11.5174	11.7526	11.3795	12.0227
DNAJA2	ENSG00000069345	0.0179333	0.970786		11.943	12.2181	11.8897	12.1072	11.8758	12.1946	11.9041	12.2396
ACAT2	ENSG00000120437	-0.296593	0.149729		12.1836	11.9362	12.0964	11.6708	11.5759	11.6048	11.8239	11.7358
MYO1B	ENSG00000128641	0.250241	0.0985616		11.8594	11.9051	11.7333	11.567	11.9601	12.058	11.9593	12.1045
IARS2	ENSG00000067704	-0.025425	0.969026		12.269	11.9607	12.2835	11.8308	12.2387	11.7918	12.3459	11.8389
OGDH	ENSG00000105953	0.11553	0.675553		12.249	11.9016	12.1511	11.871	12.3473	12.095	12.1965	12.0111
RND3	ENSG00000115963	0.62795	0.00112147		10.5147	10.6704	10.6692	10.7787	11.0712	11.3477	11.0332	11.6187
COX4I1	ENSG00000131143	0.0427206	0.741819		12.4538	12.3857	12.4608	12.4751	12.4459	12.5116	12.506	12.4839
TYRO3	ENSG00000092445	0.0643752	0.823397		12.1985	11.7308	12.0385	11.8954	12.0537	12.0463	12.0348	12.0283
LMAN1	ENSG00000074695	-0.293843	0.123016		12.2391	12.4862	12.324	12.6704	11.9483	12.2179	12.1701	12.2285
NOLC1	ENSG00000166197	-0.278327	0.19612		12.5316	12.9311	12.5043	12.4125	12.3932	12.2021	12.2803	12.4365
PLXNA1	ENSG00000114554	0.338621	0.0386032		11.6926	11.5915	11.6317	11.4417	12.0811	11.7533	11.7917	12.0651
PLXNB2	ENSG00000196576	0.23242	0.492553		11.166	11.6805	11.1858	11.5124	11.5256	11.7342	11.2782	11.9211
PKDCC	ENSG00000162878	-0.84779	0.591271		11.1741	8.79422	10.4306	8.11366	9.4273	7.61773	9.85175	9.34453
FBL	ENSG00000105202	-0.259038	0.32556		12.1659	12.703	12.1868	12.6637	12.1348	12.2925	12.0787	12.2553
PDLIM1	ENSG00000107438	-0.622753	0.233819		10.6537	11.5992	10.5334	11.7396	10.103	10.8786	10.1267	11.0682
LYPLA2	ENSG00000011009	0.372249	0.0522572		11.4699	11.1931	11.3519	10.9465	11.5764	11.7547	11.4943	11.6625
YAP1	ENSG00000137693	0.186029	0.120178		12.0909	12.3035	12.0915	12.1283	12.3219	12.3531	12.2994	12.3908
CEMIP2	ENSG00000135048	-0.207161	0.785435		10.875	11.6311	10.576	11.2795	10.5054	11.2674	10.1252	11.4584
ADD1	ENSG00000087274	0.26351	0.00206781		12.0014	12.047	11.9628	11.904	12.2809	12.1845	12.2239	12.2805
TNFRSF21	ENSG00000146072	0.175802	0.794085		10.4681	11.1324	10.5486	11.2554	10.5614	11.3551	10.5532	11.5268
GOT2	ENSG00000125166	-0.123445	0.430644		12.4886	12.541	12.3411	12.4657	12.24	12.4544	12.2812	12.3638
GOLM1	ENSG00000135052	0.234716	0.0739985		11.8449	11.937	11.8194	11.746	12.0776	12.0451	11.944	12.2111
CENPV	ENSG00000166582	-0.576791	0.113916		11.671	10.8667	11.4425	10.9353	10.8922	10.2897	11.0827	10.3491
BUB3	ENSG00000154473	-0.0344783	0.943868		12.3461	11.9564	12.3651	12.099	12.2978	11.9863	12.36	11.9852
TMED10	ENSG00000170348	-0.0234712	0.934765		12.4399	12.2914	12.3462	12.3632	12.1624	12.341	12.4341	12.3988
NFE2L1	ENSG00000082641	0.00813595	0.987048		12.3897	12.6703	12.3931	12.4933	12.5333	12.3967	12.3651	12.6795
NEO1	ENSG00000067141	0.405026	0.00131878		11.2756	11.4379	11.286	11.4326	11.6369	11.7949	11.6792	11.9271
PREX1	ENSG00000124126	0.391942	0.59768		11.046	9.65507	11.1886	10.0807	11.4655	10.4757	11.4279	10.352
EHMT2	ENSG00000204371	-0.340925	0.0333513		12.3645	12.2252	12.3372	12.1265	12.0173	11.8471	12.0938	11.7171
SQLE	ENSG00000104549	-0.363507	0.000188371		12.4101	12.4316	12.4023	12.2173	12.0239	11.9521	12.0571	11.9842
PRKAR1A	ENSG00000108946	0.270096	0.268627		11.8926	11.6539	11.9818	11.5108	12.0839	11.9206	12.2777	11.8477
CPS1	ENSG00000021826	0.712803	0.00877694		10.0296	10.6724	10.1564	10.6089	10.8155	11.3393	10.8091	11.3528
UQCRH	ENSG00000173660	0.0310589	0.930146		12.0344	12.0827	11.9933	12.2381	11.9174	12.2371	12.0695	12.2353
PLK2	ENSG00000145632	0.723227	0.649438		8.36896	9.81434	8.56633	9.70353	8.4048	10.1822	8.21788	11.1193
INTS1	ENSG00000164880	0.00314284	0.991567		12.6452	12.5625	12.5821	12.4936	12.6126	12.5211	12.587	12.5789
GYG2	ENSG00000056998	0.13974	0.861831		11.5187	10.498	11.4002	10.4998	11.5525	10.7145	11.5741	10.7033
ANO6	ENSG00000177119	0.276907	0.017705		11.7432	11.6338	11.6999	11.7016	11.8417	11.9435	11.9673	12.1206
ENSG00000218426	ENSG00000218426	0.0771994	0.82492		11.6706	11.9624	11.7682	12.1132	11.8576	12.1309	11.7718	12.0714
MKI67	ENSG00000148773	-0.381473	0.326397		11.8328	12.2376	12.0847	11.9141	12.1673	11.1128	11.7804	11.2749
HNRNPH3	ENSG00000096746	-0.455777	0.0521323		11.9426	12.5181	12.1358	11.945	11.875	11.7694	11.687	11.4314
H2AC21	ENSG00000184270	-0.389389	0.362348		11.7967	11.3299	11.6947	11.2579	11.387	10.9348	11.5845	10.4321
NAA50	ENSG00000121579	-0.147104	0.323931		12.6166	12.7599	12.5264	12.4922	12.3859	12.5091	12.4378	12.4852
PDLIM7	ENSG00000196923	0.869305	0.002517		10.4691	10.1357	10.0819	9.54311	10.6904	11.0283	10.6638	11.3503
TXLNG	ENSG00000086712	-0.397589	0.487629		11.5845	11.143	11.4286	10.4759	11.2474	10.2344	11.2184	10.2397
SNORD3B-2	ENSG00000262074	-1.21983	NA		8.4208	11.5388	8.97755	8.65336	8.4573	8.73685	9.56555	8.16523
GMPS	ENSG00000163655	-0.190906	0.043967		12.6084	12.5675	12.5401	12.5829	12.2788	12.4223	12.4456	12.3843
NUP93	ENSG00000102900	-0.135148	0.365849		12.3842	12.4127	12.3879	12.5492	12.169	12.403	12.2806	12.3365
GLG1	ENSG00000090863	0.0683545	0.713081		12.828	13.0294	12.9444	13.0185	13.0319	12.944	13.1298	12.99
FEZ1	ENSG00000149557	0.00667623	0.998166		10.8613	8.21384	10.8817	8.90555	10.8003	8.32537	10.6844	9.63605
LSR	ENSG00000105699	0.0767943	0.871576		11.5183	11.8283	11.2801	11.4799	11.4116	11.8468	11.2923	11.8311
CACYBP	ENSG00000116161	-0.416301	0.0251302		12.1026	11.8873	11.9571	11.6215	11.4155	11.4741	11.6972	11.3359
H2BC13	ENSG00000185130	-0.466988	0.0321409		12.0411	11.9513	12.0031	11.7668	11.564	11.5028	11.7239	11.0359
DSTN	ENSG00000125868	-0.0251125	0.955548		11.8616	11.9906	11.8922	11.9709	11.6473	12.0345	11.7617	12.122
EDIL3	ENSG00000164176	0.465647	0.484174		9.56016	10.8026	9.6744	11.1067	10.3358	10.9086	10.7803	11.3991
PTPRZ1	ENSG00000106278	0.12014	0.709258		12.5829	12.6745	12.6413	12.4392	12.8189	12.4542	12.9959	12.4888
FIRRE	ENSG00000213468	0.404749	0.11934		11.6343	10.9281	11.3883	10.9894	11.6753	11.5338	11.8074	11.6473
FLVCR1	ENSG00000162769	-0.201077	0.677229		11.8767	11.4038	11.8056	11.0606	11.5715	11.019	11.6899	11.0922
ARPC5	ENSG00000162704	0.237394	0.184889		11.7569	11.5693	11.8501	11.4854	11.7919	11.8517	11.9609	12.0246
SNRPD2	ENSG00000125743	0.00828326	0.977401		12.2723	12.1966	12.3011	12.3792	12.244	12.3734	12.2615	12.3053
NUP133	ENSG00000069248	-0.00355327	0.996574		12.285	11.8706	12.2118	11.871	12.1428	11.902	12.286	11.9083
GJC1	ENSG00000182963	0.263535	0.468471		11.1382	11.6289	11.0569	10.948	11.366	11.5697	11.1205	11.7829
NUDC	ENSG00000090273	-0.23823	0.256788		12.2276	12.4873	12.1759	11.9713	11.9205	12.1219	11.8999	12.0033
RAB11A	ENSG00000103769	0.16174	0.183893		11.9165	11.8114	12.0238	11.8876	12.0049	12.1227	12.0523	12.1112
NOTCH3	ENSG00000074181	0.254891	0.110362		12.0063	11.9227	11.6967	11.741	12.0336	11.9946	12.1614	12.2076
CPSF3	ENSG00000119203	0.00490416	0.990674		12.2457	12.3018	12.2339	12.3797	12.1121	12.3683	12.3111	12.3773
H2BC6	ENSG00000274290	-0.359876	0.0509575		12.3701	12.2484	12.2816	12.1712	12.0162	11.8081	12.1374	11.6277
TRIP6	ENSG00000087077	0.217343	0.470937		11.3061	11.4913	11.1852	11.1853	11.2653	11.6646	11.2291	11.8099
SYAP1	ENSG00000169895	-0.0400177	0.9716		11.4713	10.643	11.5219	10.5601	11.4287	10.5504	11.4837	10.5783
BASP1	ENSG00000176788	0.0659895	0.922943		11.7708	10.8803	11.6198	10.9551	11.5922	11.2153	11.4452	11.4267
TTYH3	ENSG00000136295	0.0941803	0.666288		12.2866	11.9679	12.248	12.0976	12.3357	12.1328	12.2847	12.2393
HINT1	ENSG00000169567	0.0816532	0.657284		12.2048	12.0337	12.0905	12.1135	12.039	12.1902	12.2481	12.2852
S100A11	ENSG00000163191	0.735285	0.0308541		10.8585	10.0439	10.9993	10.3048	11.6193	10.9966	11.5876	11.0285
SNORD3B-1	ENSG00000265185	-0.042246	NA		7.58466	7.76097	8.09048	11.1846	8.61965	8.83036	9.25602	10.5142
CORO1B	ENSG00000172725	0.322971	0.029324		11.5508	11.219	11.5658	11.5654	11.8322	11.8654	11.712	11.8074
CNDP2	ENSG00000133313	0.0544731	0.810781		12.6164	12.6229	12.4665	12.3626	12.6398	12.533	12.6117	12.5145
SMC3	ENSG00000108055	-0.279881	0.0991258		12.4034	12.462	12.4357	12.0922	12.0974	11.9371	12.1931	12.0663
SSR3	ENSG00000114850	-0.0261541	0.957294		11.9088	12.1733	11.8777	12.1617	11.776	12.087	11.8949	12.2398
ACTR1A	ENSG00000138107	0.174326	0.253984		11.9084	11.5992	11.8026	11.7519	11.873	12.0044	11.8995	11.995
FAM83H	ENSG00000180921	0.584883	0.00347281		11.0706	10.8475	11.0168	10.4245	11.493	11.3993	11.3107	11.5649
ALPL	ENSG00000162551	-0.476922	0.210714		11.2918	11.818	11.2409	11.7864	10.7013	11.363	10.589	11.4689
DSG2	ENSG00000046604	-0.017739	0.956342		12.7938	12.9809	12.691	12.7362	12.8189	12.7169	12.7604	12.8478
LGALS3BP	ENSG00000108679	0.505142	0.32124		11.204	9.97641	11.1219	10.3269	11.5605	10.7331	11.5793	10.95
MICAL1	ENSG00000135596	0.512975	0.175938		10.2183	10.6651	10.1785	10.6773	10.7076	11.225	10.3104	11.3779
PCM1	ENSG00000078674	0.103476	0.699137		12.3569	12.3481	12.3429	11.9868	12.4432	12.1782	12.461	12.3824
ARHGAP23	ENSG00000275832	0.318415	0.489159		10.6711	11.1256	10.3904	10.6308	10.5634	11.3776	10.6147	11.4097
CHD8	ENSG00000100888	0.0116766	0.975432		12.7284	12.7798	12.6527	12.477	12.717	12.6043	12.7622	12.6132
REC8	ENSG00000100918	1.4832	2.99611e-15		9.37443	9.08102	9.36765	9.0032	10.495	10.9404	10.3636	10.8905
ATRX	ENSG00000085224	0.314541	0.141519		11.7596	11.7693	11.9293	11.6626	12.3735	11.8054	12.1635	11.988
UBAP2L	ENSG00000143569	-0.0380042	0.932138		12.4005	12.0998	12.2891	11.9806	12.2252	12.0091	12.3817	12.0052
RAC1	ENSG00000136238	-0.0881172	0.592832		12.4888	12.6737	12.4892	12.6049	12.4119	12.5452	12.4146	12.5341
SPATS2L	ENSG00000196141	0.0492792	0.941454		11.3225	11.6128	11.094	11.4052	11.1557	11.586	10.9906	11.7994
PICALM	ENSG00000073921	0.248527	0.277776		11.3309	11.5268	11.4597	11.3884	11.5887	11.5729	11.468	12.0124
HM13	ENSG00000101294	0.15469	0.747161		11.0561	11.5135	10.8386	11.3494	11.0963	11.6765	10.9929	11.5798
KDELR1	ENSG00000105438	0.149558	0.368321		11.9893	11.6759	11.9864	11.866	11.9801	12.0431	12.0594	12.0548
NACC1	ENSG00000160877	-0.200905	0.114025		12.5767	12.6414	12.4449	12.3967	12.3328	12.3777	12.2883	12.2682
TMEM132A	ENSG00000006118	0.943144	0.000392778		10.5881	9.79154	10.3242	9.75508	11.2653	10.8275	10.9572	11.2952
SETX	ENSG00000107290	0.0902874	0.840937		12.1196	11.8674	11.9775	11.4006	12.1091	11.7596	12.1303	11.7815
SNRPB	ENSG00000125835	-0.322325	1.59497e-05		12.5386	12.5661	12.4776	12.5862	12.1814	12.2366	12.2748	12.1874
PPP6R3	ENSG00000110075	-0.0199284	0.943173		12.6319	12.8257	12.5773	12.5855	12.6379	12.6542	12.6079	12.6536
LLGL1	ENSG00000131899	0.111263	0.617449		12.2254	11.9906	12.1658	11.9064	12.2897	12.1598	12.2507	12.045
PRRC2C	ENSG00000117523	-0.0564622	0.90436		12.8621	13.0413	12.8799	12.7474	13.1094	12.5143	13.0122	12.5934
GATAD2A	ENSG00000167491	-0.198203	0.254936		12.6552	12.8546	12.5166	12.5001	12.5246	12.432	12.3554	12.4451
GULP1	ENSG00000144366	0.022461	0.983641		10.8678	11.3286	10.7691	11.2296	10.5763	11.3243	10.5838	11.5946
CD81	ENSG00000110651	0.143063	0.229383		12.0481	12.0361	11.9591	11.9162	12.1468	12.1878	12.0302	12.1644
MAD2L2	ENSG00000116670	-0.315776	0.276762		11.8091	12.2435	11.658	12.3141	11.5956	11.9218	11.5471	11.7726
ELOVL5	ENSG00000012660	-0.241463	0.0276827		12.3797	12.3311	12.4321	12.5447	12.1311	12.2464	12.2188	12.1313
RBBP4	ENSG00000162521	-0.0942826	0.483554		12.6993	12.6851	12.7119	12.7326	12.553	12.627	12.7294	12.5352
AHNAK	ENSG00000124942	1.28537	0.601439		6.2053	8.95674	6.23477	9.14797	6.03894	9.75834	6.60152	10.8953
HBD	ENSG00000223609	1.56883	6.54896e-17		9.14233	9.09039	9.00382	9.04818	10.643	10.8914	10.1051	10.7754
NFASC	ENSG00000163531	1.17875	0.00300589		10.1737	9.19543	10.052	9.31431	11.3728	10.1622	11.2476	10.5901
NXN	ENSG00000167693	0.039527	0.915415		11.8684	11.8904	11.7003	11.8843	11.7359	11.9546	11.6743	12.1024
PAM	ENSG00000145730	0.173458	0.579684		11.2366	11.2569	11.3261	11.3313	11.2493	11.5749	11.1241	11.798
RBPJ	ENSG00000168214	-0.346172	0.357374		11.3428	12.2138	11.4772	12.21	11.3423	11.6579	11.4617	11.5992
TRIP12	ENSG00000153827	0.106663	0.644754		12.6853	12.7436	12.6365	12.4893	12.8567	12.5904	12.8952	12.6264
PSMC3	ENSG00000165916	-0.00758701	0.988892		11.9385	12.1167	11.8595	11.8334	11.7257	12.1206	11.8471	12.0086
PYGL	ENSG00000100504	0.273943	0.606818		10.3216	11.0411	10.4848	11.362	10.9574	11.329	10.643	11.4735
KDR	ENSG00000128052	-0.338277	0.570882		10.4557	11.5135	10.6335	11.8466	10.5464	11.1281	10.7027	11.0993
TNPO3	ENSG00000064419	-0.344109	0.000239782		12.4965	12.6562	12.4618	12.6318	12.2362	12.2511	12.19	12.201
AHSA1	ENSG00000100591	-0.494809	0.000566113		12.0341	12.1319	11.9857	11.7207	11.4982	11.5202	11.5625	11.3364
FBXL19	ENSG00000099364	0.17868	0.485364		12.0076	11.7132	11.8887	11.454	12.071	11.8537	11.9946	11.909
TIMM17B	ENSG00000126768	0.00398209	0.997574		11.3815	10.2696	11.4174	10.6668	11.3551	10.5357	11.4492	10.4396
MSMO1	ENSG00000052802	-0.267311	0.140435		11.9409	11.8053	12.1103	12.0796	11.5307	11.6975	11.7187	11.9154
YME1L1	ENSG00000136758	-0.0438934	0.822678		12.4806	12.593	12.3959	12.5167	12.403	12.4837	12.391	12.5337
RARS1	ENSG00000113643	-0.0564059	0.907998		11.7366	12.1281	11.6002	11.8342	11.4756	11.9803	11.6556	11.9531
TUBA1C	ENSG00000167553	-0.083179	0.769071		12.3263	12.462	12.5513	12.1878	12.2496	12.1227	12.4522	12.3756
ENSG00000130723	ENSG00000130723	-0.0216551	0.949724		12.7533	12.8649	12.9284	12.8263	12.9868	12.636	12.8562	12.7915
APRT	ENSG00000198931	0.0119737	0.969026		12.0813	11.913	12.1239	12.0386	11.9857	12.1473	12.0164	12.059
PAK1	ENSG00000149269	-0.261457	0.252006		12.0551	12.4024	12.0671	12.5213	11.9155	12.147	11.9003	12.0795
DFFA	ENSG00000160049	0.164102	0.538266		11.4924	11.8936	11.791	11.8668	11.9684	11.8517	11.7172	12.1582
TMEM123	ENSG00000152558	0.0307289	0.961548		11.7452	11.0972	11.8865	11.3843	11.6034	11.4344	11.6865	11.631
NID1	ENSG00000116962	0.604356	7.24214e-06		10.9724	10.6724	11.0817	10.9591	11.4547	11.4686	11.6417	11.5598
PSMD4	ENSG00000159352	0.0449916	0.899353		12.2992	12.0582	12.2521	11.9303	12.2776	12.1069	12.323	12.0233
ACSL3	ENSG00000123983	-0.165934	0.187788		12.3668	12.4662	12.3749	12.3339	12.0929	12.2738	12.1941	12.3102
PDK3	ENSG00000067992	-0.160464	0.849247		11.408	10.5967	11.3214	10.6591	11.248	10.2233	11.4623	10.1143
IRAK1	ENSG00000184216	0.371001	0.536324		9.97061	10.828	9.90231	10.5827	10.1948	11.1079	10.0683	11.234
AP2A2	ENSG00000183020	0.493717	0.0225911		10.9657	10.9735	10.5477	10.7335	11.1663	11.3588	11.0529	11.595
GPX1	ENSG00000233276	-0.0415014	0.850019		12.2685	12.2702	12.1185	12.2183	12.1145	12.3234	12.1181	12.1468
DYNLL1	ENSG00000088986	0.0140673	0.968		12.1372	12.0462	11.9096	11.9698	11.9609	12.1635	11.9448	12.0483
PELI1	ENSG00000197329	0.321852	0.599123		10.0193	10.8346	9.99949	10.8311	10.2216	11.1324	10.2434	11.2749
TACC3	ENSG00000013810	-0.351566	0.0592854		12.2189	12.2383	12.2865	12.0349	12.1043	11.6872	11.9007	11.6481
GTF2I	ENSG00000263001	0.135052	0.687315		11.9991	11.5234	11.8904	11.4584	12.0034	11.7109	11.9813	11.7685
GSPT1	ENSG00000103342	-0.213253	0.0629288		12.7193	12.8811	12.6238	12.7632	12.5024	12.5716	12.5375	12.5335
NUP155	ENSG00000113569	-0.315179	0.00214038		12.5494	12.7033	12.5442	12.6991	12.2237	12.3122	12.3925	12.3104
RAC3	ENSG00000169750	-0.431281	0.517737		10.3496	11.3593	10.2947	11.4689	9.94659	11.0172	9.88595	10.9262
TMED2	ENSG00000086598	-0.192881	0.140435		12.4081	12.4505	12.2668	12.2755	12.0558	12.2625	12.1558	12.1565
EFTUD2	ENSG00000108883	-0.0605633	0.703595		12.6558	12.6448	12.5354	12.486	12.5343	12.5293	12.5567	12.4654
ARL6IP1	ENSG00000170540	0.0232726	0.96765		11.9436	11.4657	11.9211	11.4984	11.626	11.628	11.926	11.7918
UBR5	ENSG00000104517	-0.150363	0.354061		13.0933	13.2471	13.0224	13.2968	13.0199	13.0103	13.1106	12.9288
KIF11	ENSG00000138160	-0.320618	0.0684421		12.2663	12.1747	12.2665	11.988	11.9665	11.7235	12.0314	11.6804
APEX1	ENSG00000100823	-0.121594	0.291503		12.5994	12.7147	12.5869	12.558	12.4507	12.5499	12.5158	12.4583
VLDLR	ENSG00000147852	0.697101	0.642476		7.92009	9.69657	8.5088	10.2196	8.60809	10.3336	9.12754	10.9734
PRKCI	ENSG00000163558	-0.017084	0.952288		12.3569	12.4876	12.3842	12.437	12.3488	12.3501	12.3453	12.5452
LIMK1	ENSG00000106683	0.106424	0.305881		12.0897	11.9968	12.0321	12.004	12.1005	12.1961	12.1044	12.1465
HSBP1	ENSG00000230989	0.136177	0.342212		11.9531	11.758	12.035	11.8946	12.0119	12.071	12.0721	12.0447
SHISA5	ENSG00000164054	-0.0600449	0.836933		12.0733	12.1846	11.9317	12.2241	11.9166	12.1732	11.9099	12.167
LMAN2	ENSG00000169223	0.102286	0.630936		11.8102	11.9517	11.7705	11.9398	11.8409	12.078	11.8501	12.098
PKIB	ENSG00000135549	-0.151566	0.984463		3.92276	10.4059	4.16121	10.4062	3.85462	10.2415	4.58206	10.2588
RBMS1	ENSG00000153250	0.346817	0.124326		10.9054	11.1519	10.9842	11.1833	11.1891	11.5194	11.1616	11.6867
STOML2	ENSG00000165283	-0.019566	0.929592		12.31	12.3149	12.2663	12.2893	12.1794	12.3692	12.287	12.2598
SRSF5	ENSG00000100650	0.202504	0.673835		11.4159	11.0988	11.4664	11.0422	12.0422	11.0952	11.3992	11.132
EID1	ENSG00000255302	0.114572	0.604665		12.0934	11.8404	11.9831	11.6931	12.0426	12.0281	12.0902	11.9354
WSCD1	ENSG00000179314	-0.0229558	0.980012		11.6825	11.0061	11.7376	11.1243	11.6473	10.9763	11.7091	11.1361
EXTL3	ENSG00000012232	0.0621327	0.724698		12.2192	12.3481	12.2342	12.3076	12.2237	12.3377	12.3533	12.4374
TBC1D16	ENSG00000167291	0.0343072	0.884728		12.6289	12.7287	12.5511	12.4841	12.7172	12.5517	12.6269	12.6409
ZMYM2	ENSG00000121741	-0.00226526	0.996308		12.4239	12.6304	12.447	12.433	12.4005	12.4901	12.4935	12.5465
WDR44	ENSG00000131725	0.00754183	0.997574		10.9657	9.63387	10.9132	9.39545	11.0213	9.43317	10.918	9.49405
SACS	ENSG00000151835	-0.172971	0.476465		12.249	12.1955	11.993	11.8389	11.7765	11.7836	11.9513	12.0873
RAB17	ENSG00000124839	-0.180194	0.901342		9.79437	11.0468	9.75547	11.3614	10.0182	10.9484	9.82025	10.8291
ECT2	ENSG00000114346	-0.267127	0.176466		12.155	11.8797	12.2267	12.0033	11.9021	11.6337	11.9848	11.6729
PTBP3	ENSG00000119314	-0.161665	0.513446		11.9889	12.2907	12.1429	12.4501	11.9053	12.1355	12.0017	12.2048
SORT1	ENSG00000134243	0.132594	0.739988		11.296	11.8218	11.2309	11.5813	11.4407	11.7174	11.4186	11.9026
GRIPAP1	ENSG00000068400	0.31286	0.657284		11.0605	10.2362	10.9993	9.93668	11.5464	10.2534	11.1947	10.4037
CDK1	ENSG00000170312	-0.430322	0.00152023		11.8094	11.7442	12.0643	12.0738	11.4782	11.5011	11.5714	11.4501
QKI	ENSG00000112531	-0.0127704	0.977141		11.8962	12.076	11.9473	12.1015	11.8256	12.0614	11.8767	12.1858
COL11A1	ENSG00000060718	0.860611	0.0657475		9.39252	9.79346	9.31408	9.37441	9.91722	10.1537	9.49417	11.1986
PPA1	ENSG00000180817	-0.218346	0.349371		11.9612	12.0039	11.7593	12.018	11.4204	11.8912	11.6301	11.8886
MAP4	ENSG00000047849	0.00186861	0.997574		12.2363	12.3491	12.3429	12.3853	12.345	12.144	12.2863	12.5238
ALDH9A1	ENSG00000143149	0.200814	0.665317		11.6194	10.9676	11.6405	11.1074	11.7644	11.2684	11.8898	11.2194
SHROOM3	ENSG00000138771	0.134616	0.573733		11.9392	11.8788	12.186	11.7925	12.1846	11.8957	12.1641	12.1042
LAPTM4A	ENSG00000068697	0.227493	0.132504		11.7271	12.041	11.7647	11.9044	12.0501	12.0611	12.0538	12.1957
JRK	ENSG00000234616	0.083661	0.99641		10.255	2	10.2701	2.34576	10.3602	2	10.3329	2
ARID3A	ENSG00000116017	0.263446	0.0999523		11.6664	11.5937	11.7007	11.3602	11.8633	11.7342	11.8186	11.972
RPS3AP26	ENSG00000214389	0.0851585	0.771277		11.6532	11.7842	11.6266	11.949	11.7041	11.9622	11.6836	11.996
NDUFA4	ENSG00000189043	0.109927	0.638078		11.6398	11.6913	11.7175	11.9287	11.6854	11.9734	11.7822	11.97
CHPF	ENSG00000123989	0.242841	0.359299		11.17	11.3187	10.9888	11.3307	11.2204	11.6199	11.2076	11.6863
OSBPL10	ENSG00000144645	-0.0071429	0.996308		10.7173	11.6908	10.8509	11.5915	11.1025	11.526	10.8871	11.4657
FTH1	ENSG00000167996	-0.0461181	0.882941		11.8976	11.9144	11.9788	12.1307	11.9804	12.0445	11.6821	12.0127
VASH2	ENSG00000143494	-0.694991	3.7018e-05		11.5858	11.8072	11.7853	11.8127	11.1949	10.8006	11.2961	10.8774
RIF1	ENSG00000080345	-0.286501	0.102896		12.5037	12.887	12.4377	12.5533	12.249	12.3347	12.3609	12.3317
ESRP1	ENSG00000104413	-0.227495	0.235579		12.0692	12.2439	12.0315	12.3345	11.7919	12.058	11.8283	12.0873
CARD11	ENSG00000198286	0.592674	2.95666e-05		10.8233	11.0168	10.9021	10.6435	11.5907	11.3831	11.2885	11.4966
ARAF	ENSG00000078061	-0.167844	0.867382		11.1364	9.72893	11.105	10.0879	10.9867	9.86358	10.8736	9.74128
MACC1	ENSG00000183742	0.38513	0.367749		10.2714	10.7104	10.2059	10.8294	10.4308	11.0548	10.5264	11.4149
UBFD1	ENSG00000103353	0.129773	0.527996		12.1627	12.0721	11.9956	11.7903	12.0953	12.0425	12.2349	12.1852
PSMA4	ENSG00000041357	-0.112502	0.436186		12.2611	12.3272	12.2636	12.2561	12.0329	12.2858	12.1773	12.1511
ECPAS	ENSG00000136813	-0.150407	0.498492		12.6264	12.9593	12.5033	12.725	12.4553	12.607	12.6145	12.5689
COPG1	ENSG00000181789	0.0543694	0.776738		12.0714	11.8606	11.9959	12.0464	11.9935	12.0653	12.0114	12.127
PHLDA1	ENSG00000139289	0.294896	0.529686		11.113	10.1686	11.4611	10.7076	11.2536	11.1906	11.3801	11.0999
MAPKAP1	ENSG00000119487	-0.107518	0.793187		11.5638	11.9847	11.5697	12.0717	11.5076	11.9259	11.5293	11.8246
SERINC5	ENSG00000164300	-0.532554	0.132016		11.1045	11.6241	10.9256	11.9482	10.7202	10.9336	10.7665	11.2281
PAPSS1	ENSG00000138801	0.237293	0.106894		11.4732	11.3	11.6075	11.4739	11.6516	11.7645	11.598	11.7961
TRIOBP	ENSG00000100106	0.575412	0.193661		10.9124	10.0326	11.0556	9.9729	11.451	10.8222	11.3944	10.8104
COPB1	ENSG00000129083	0.0573825	0.801685		11.9423	11.9292	11.9497	12.0097	11.8084	12.078	12.0375	12.1174
ZFR	ENSG00000056097	-0.0274518	0.899895		12.5005	12.4115	12.3857	12.4245	12.3254	12.423	12.5142	12.3452
WARS1	ENSG00000140105	0.0055138	0.99641		11.2433	11.3715	10.9249	11.1752	10.713	11.321	10.9073	11.6465
TAGLN2	ENSG00000158710	0.00319305	0.997574		11.1483	11.3047	10.9284	10.9112	10.8511	11.1729	10.4957	11.5937
CRTAP	ENSG00000170275	0.110777	0.64975		11.7452	11.6939	11.8019	12.1103	11.8758	12.0494	11.9387	11.9616
SLC25A1	ENSG00000100075	-0.0516667	0.816829		12.0692	11.9491	11.9317	12.0059	11.813	12.0659	11.866	11.9934
YES1	ENSG00000176105	-0.0258489	0.947075		12.0655	12.1868	12.1963	12.3137	11.9605	12.0986	12.2349	12.3462
UQCRC2	ENSG00000140740	0.0114161	0.963919		12.3747	12.2474	12.3177	12.3908	12.2924	12.354	12.4149	12.3171
FGFR2	ENSG00000066468	-0.106572	0.879829		10.8693	11.4812	10.7436	11.4777	10.7738	11.1629	10.5744	11.5811
SPCS3	ENSG00000129128	0.192046	0.0979413		11.9175	11.7168	11.8819	11.73	12.0122	11.994	12.0329	11.9871
CEBPZ	ENSG00000115816	-0.302728	0.185352		12.1144	11.986	12.1704	11.8772	11.9699	11.4877	11.9066	11.529
RPRD1A	ENSG00000141425	-0.111819	0.421394		12.3122	12.2016	12.4097	12.2407	12.1667	12.1314	12.2438	12.1835
SF3A3	ENSG00000183431	-0.233383	0.109304		12.4032	12.4752	12.2792	12.2146	11.9665	12.1244	12.2104	12.1414
FOCAD	ENSG00000188352	0.311229	0.00448603		11.6947	11.5383	11.5454	11.4788	11.8097	11.8755	11.982	11.8378
ITPR2	ENSG00000123104	0.0992603	0.878631		10.7994	11.8029	10.8732	11.594	11.2505	11.6079	11.2692	11.5636
PNRC2	ENSG00000189266	0.205054	0.227118		11.4765	11.7006	11.4851	11.5193	11.6827	11.9259	11.6083	11.7734
ARHGAP35	ENSG00000160007	-0.0850161	0.726343		12.4895	12.381	12.3523	12.1227	12.3369	12.1416	12.3422	12.1999
HNRNPD	ENSG00000138668	-0.306801	0.470825		11.5351	12.5712	11.797	12.0315	12.0242	11.5256	11.8106	11.4903
EXOC4	ENSG00000131558	0.281158	0.102896		11.2718	11.2728	11.4066	11.628	11.5444	11.7635	11.6397	11.7715
CELF1	ENSG00000149187	-0.101071	0.519973		12.6321	12.7136	12.5999	12.4568	12.5381	12.4313	12.5245	12.5141
PPP4R1	ENSG00000154845	0.0988938	0.723148		11.659	11.7765	11.5105	11.522	11.506	11.8579	11.6031	11.8756
CDV3	ENSG00000091527	-0.0894261	0.70142		12.2313	12.5061	12.2589	12.3263	12.1348	12.2318	12.1791	12.4179
H2BC17	ENSG00000274641	-0.243625	0.228151		12.3103	12.2661	12.2278	12.2587	12.1558	12.1019	12.117	11.6633
HDAC1	ENSG00000116478	0.220589	0.136654		11.4943	11.5048	11.5041	11.4744	11.7504	11.9007	11.5582	11.6244
SEC11A	ENSG00000140612	0.0125135	0.965571		12.0258	11.9619	12.0705	12.0746	11.9345	12.0897	12.0118	12.1405
NAA15	ENSG00000164134	-0.384251	0.00352157		12.365	12.6485	12.3208	12.3417	12.0246	12.0161	12.1246	11.9966
H2AC12	ENSG00000274997	-0.30851	0.147339		12.0392	12.1926	11.8752	12.2123	11.7578	12.0188	11.7908	11.4961
ELOB	ENSG00000103363	0.202122	0.101871		11.6722	11.5303	11.6633	11.7096	11.7292	11.8957	11.8296	11.9267
MDM2	ENSG00000135679	-0.107657	0.806477		11.4188	11.7962	11.4944	11.8329	11.2185	11.6364	11.3344	11.8742
INCENP	ENSG00000149503	-0.429323	0.004406		12.0494	11.9024	12.0521	11.9497	11.6813	11.3989	11.7473	11.3818
SRSF11	ENSG00000116754	-0.179062	0.483994		12.0723	12.1094	12.2663	11.7983	11.8499	11.8226	12.1257	11.7427
PMAIP1	ENSG00000141682	-0.0788951	0.840345		11.9952	12.0498	12.3006	12.5722	12.3334	12.0448	12.2229	12.0557
CDC37	ENSG00000105401	0.00841412	0.98763		11.8774	12.1029	11.7605	11.7446	11.7808	12.0385	11.7487	11.958
CKS1B	ENSG00000173207	-0.36418	0.154378		11.6648	11.2735	11.8541	11.5399	11.2635	11.156	11.5119	10.9526
LSM14A	ENSG00000257103	-0.105901	0.486601		12.251	12.3072	12.4285	12.4898	12.2362	12.2669	12.2543	12.3069
AJUBA	ENSG00000129474	0.602742	0.167086		9.75607	10.1357	9.84536	10.0113	9.77452	10.8328	10.0244	11.1251
CPD	ENSG00000108582	0.164926	0.225587		11.8941	11.8819	11.8802	11.9899	11.9186	12.1094	12.1777	12.0897
MFAP2	ENSG00000117122	0.510448	0.00755539		10.6867	10.6515	10.5088	10.6484	10.9134	11.3114	10.8659	11.374
U2SURP	ENSG00000163714	-0.135587	0.699726		12.1816	12.2523	12.1698	11.6447	12.1104	11.7952	12.0594	11.7888
SMARCD2	ENSG00000108604	-0.0407741	0.848033		12.1702	11.9784	12.1602	12.0048	12.0724	12.0914	12.0364	11.959
PSMD8	ENSG00000099341	0.0522743	0.760523		11.9876	11.9174	11.9231	11.9315	11.9037	12.1036	11.9513	12.0023
KIF2C	ENSG00000142945	-0.449081	0.0794572		11.5441	11.2979	11.8223	11.8588	11.3224	11.0519	11.4583	10.9027
SLC4A7	ENSG00000033867	-0.211741	0.205656		12.0795	11.9615	12.2472	12.23	11.8417	11.8068	12.0013	12.0289
CSNK1A1	ENSG00000113712	-0.00376185	0.989843		12.2231	12.2153	12.1599	12.1783	12.1001	12.2334	12.1763	12.247
MCM2	ENSG00000073111	-0.294831	0.0230372		12.4995	12.5906	12.3797	12.3193	12.1853	12.1254	12.2553	12.0526
KIF5C	ENSG00000168280	0.0366858	0.950764		11.7588	11.5199	11.6418	11.1229	11.6937	11.2747	11.4617	11.7826
ARFGEF3	ENSG00000112379	-0.168563	0.777477		11.5818	11.029	11.6139	11.2231	11.5922	10.6556	11.5798	10.7694
ANXA11	ENSG00000122359	0.327233	0.26185		10.7069	11.0643	10.7113	11.1596	11.0472	11.4229	10.9361	11.5153
RRP1B	ENSG00000160208	-0.278797	0.199219		12.3443	12.6771	12.1602	12.1314	12.0497	12.0053	12.1022	12.1062
STT3A	ENSG00000134910	-0.0195186	0.942714		12.2234	12.174	12.1579	12.0017	12.0325	12.1389	12.153	12.1605
CDK6	ENSG00000105810	0.046577	0.961013		10.6361	10.9333	10.4508	11.1465	10.2664	11.0324	10.4254	11.4229
MAP7D1	ENSG00000116871	0.0740099	0.907874		11.5274	10.8073	11.5436	10.7902	11.5205	11.0114	11.2846	11.291
SUPT6H	ENSG00000109111	0.201057	0.30026		11.9344	12.0178	11.7497	11.5915	12.1172	11.9536	11.9958	12.0621
OTUD5	ENSG00000068308	0.0974646	0.913539		11.2669	10.2942	11.2876	10.3946	11.3915	10.4697	11.2704	10.5715
SMG5	ENSG00000198952	-0.113078	0.650668		12.394	12.2699	12.1064	11.9651	12.1752	11.9426	12.1	12.0929
ATP5MC3	ENSG00000154518	-0.0286387	0.92057		12.2696	12.0494	12.2014	12.0677	12.0998	12.1333	12.2325	12.0127
VARS1	ENSG00000204394	-0.178497	0.104071		12.5624	12.7093	12.5169	12.6564	12.4119	12.4913	12.4202	12.4131
TNKS1BP1	ENSG00000149115	0.000780095	0.99837		12.4081	12.2846	12.2827	12.0278	12.4125	12.0786	12.3404	12.1782
EPHA2	ENSG00000142627	0.411215	0.15742		10.4916	10.7145	10.636	10.5117	10.6562	11.1357	10.646	11.4158
TGIF1	ENSG00000177426	-0.0576024	0.867669		11.6393	11.4138	11.7925	11.6636	11.3557	11.6398	11.5075	11.7689
KHDRBS1	ENSG00000121774	-0.0345368	0.910744		12.6645	12.9572	12.7224	12.774	12.9063	12.69	12.6626	12.7247
NOC2L	ENSG00000188976	-0.218567	0.105198		12.3063	12.4353	12.2045	12.2488	11.9529	12.1792	12.085	12.1042
UTP20	ENSG00000120800	-0.416515	0.0913695		11.8343	12.2654	11.5596	11.6398	11.2933	11.5525	11.4116	11.4721
BUB1B	ENSG00000156970	-0.332215	0.000121018		12.3902	12.5195	12.4843	12.5347	12.1943	12.0864	12.2033	12.1182
GNB2	ENSG00000172354	0.229338	0.00129513		11.7362	11.6733	11.7064	11.7198	11.9119	11.9478	11.9136	11.9781
CLSTN1	ENSG00000171603	0.216719	0.0252384		11.9004	11.8944	11.9568	11.9052	12.2084	12.0211	12.1264	12.1625
MBTPS1	ENSG00000140943	0.315224	0.000407294		11.4095	11.5496	11.4734	11.3919	11.7346	11.8369	11.7385	11.7748
LRRFIP1	ENSG00000124831	-0.203534	0.750994		10.6028	11.7876	10.7041	11.5706	10.8238	11.255	10.7675	11.2936
ATP1B3	ENSG00000069849	-0.2101	0.369123		11.8756	12.1113	11.8805	12.289	11.7199	11.9588	11.6855	11.9691
VRTN	ENSG00000133980	-0.0293192	0.899729		12.3143	12.3784	12.1768	12.2225	12.2718	12.2887	12.1463	12.2708
GOLGB1	ENSG00000173230	0.405912	0.0756517		11.0693	11.1512	11.3452	11.0686	11.8442	11.1833	11.4865	11.6788
ISYNA1	ENSG00000105655	0.0912859	0.739132		11.4966	11.7991	11.727	11.8929	11.7613	11.9824	11.6812	11.8648
CRKL	ENSG00000099942	-0.0828963	0.590669		12.4111	12.3736	12.3263	12.2362	12.2312	12.3007	12.3199	12.1653
PBX2	ENSG00000204304	0.184088	0.460565		11.6237	11.4293	11.9231	11.5955	12.021	11.7285	11.863	11.7202
CIRBP	ENSG00000099622	0.520275	0.00179784		10.9583	10.662	11.1415	10.7141	11.4537	11.2859	11.3771	11.4835
ENPP1	ENSG00000197594	-0.147684	0.847332		10.5147	11.3766	10.42	11.2451	10.3475	11.1002	10.2235	11.2607
SAR1A	ENSG00000079332	0.117885	0.317829		11.8083	11.8157	11.8403	11.8026	11.8532	12.0109	11.8741	11.9919
EDF1	ENSG00000107223	0.00457145	0.989466		11.974	11.9814	11.9758	11.925	11.9076	12.0958	11.8856	11.9752
DCHS1	ENSG00000166341	0.461656	0.659676		10.8721	9.35943	10.6985	9.43211	11.1643	10.0829	11.1219	10.1201
SLC25A39	ENSG00000013306	0.0241727	0.905269		12.1518	12.0873	12.0643	12.1699	12.1049	12.2334	12.1267	12.1027
DDAH1	ENSG00000153904	0.206786	0.706495		10.4907	10.6982	10.4632	10.6687	10.3075	10.9054	10.2301	11.3958
COBL	ENSG00000106078	-0.11675	0.94827		9.63972	10.7912	9.73837	11.0525	9.78483	10.6206	9.28194	10.9926
UGGT1	ENSG00000136731	0.119591	0.49578		12.1372	12.2675	12.0369	12.0449	12.121	12.2187	12.3416	12.2855
PIM2	ENSG00000102096	-0.171763	0.526926		12.3528	12.1462	12.2494	12.232	12.3142	11.9491	12.2225	11.7483
ENSG00000236673	ENSG00000236673	-0.875636	0.826538		5.33232	10.5923	4.8114	10.6229	4.57809	9.73292	5.13077	9.70601
H2AX	ENSG00000188486	-0.226383	0.101317		12.4567	12.363	12.2835	12.319	12.2555	12.133	12.1603	11.9597
EIF4A3	ENSG00000141543	-0.153424	0.335505		12.165	12.0893	11.9477	11.9202	11.805	11.9961	11.8366	11.8773
RBM12	ENSG00000244462	0.0323603	0.924973		12.2468	11.924	11.9652	11.9895	12.1528	12.06	12.1413	11.9124
ATF7IP	ENSG00000171681	-0.00138474	0.997574		12.3815	12.5064	12.4185	12.6149	12.4451	12.5363	12.5389	12.4014
RO60	ENSG00000116747	0.0558235	0.914013		11.8493	11.433	11.9276	11.5373	11.7504	11.5289	12.0898	11.5946
MAPK6	ENSG00000069956	-0.184922	0.0641541		12.4832	12.5605	12.4675	12.4979	12.218	12.3027	12.3718	12.3731
C11orf58	ENSG00000110696	-0.00980352	0.977263		12.1879	12.3601	12.1863	12.089	12.1478	12.2233	12.1494	12.2719
RSL1D1	ENSG00000171490	-0.125144	0.498965		12.2887	12.5356	12.4398	12.2707	12.266	12.1735	12.2185	12.3843
EMC10	ENSG00000161671	0.472578	0.000717734		11.1233	10.8576	10.9495	10.7029	11.313	11.4379	11.3486	11.4496
ATP5PB	ENSG00000116459	0.0368897	0.868772		12.0789	12.0756	11.9307	11.9899	11.9166	12.1276	12.065	12.108
USP5	ENSG00000111667	0.00481095	0.991299		12.3039	12.0378	12.173	12.0879	12.1943	12.1263	12.2693	12.0379
CDCA7	ENSG00000144354	-1.14967	1.69018e-07		11.032	11.1497	11.0977	11.0831	10.1516	9.72578	10.3117	9.42971
EIF3K	ENSG00000178982	-0.00865181	0.977709		12.1743	12.0498	12.175	12.2558	12.0653	12.1982	12.2199	12.14
CSNK1G2	ENSG00000133275	-0.0859404	0.729353		12.1635	11.9223	12.1649	11.8938	12.1087	11.8619	11.9629	11.8787
ZFAND5	ENSG00000107372	0.0530206	0.847432		11.8265	11.7153	11.7036	11.9166	11.7036	11.8488	11.7699	12.0388
FGFBP3	ENSG00000174721	-0.837918	0.00987496		10.9804	10.2682	11.1771	10.2313	9.87442	9.48991	10.0593	10.0667
EEF1A1P11	ENSG00000228502	0.147482	0.652705		11.2051	11.2666	11.2332	11.6722	11.2368	11.6314	11.4074	11.6961
BAZ1B	ENSG00000009954	-0.233294	0.26275		12.2515	12.341	12.2283	11.8668	12.0383	11.803	12.0268	11.9191
NUCB1	ENSG00000104805	0.273674	0.0731122		11.591	11.3134	11.6241	11.3738	11.8355	11.6564	11.7328	11.7918
STT3B	ENSG00000163527	-0.0973593	0.538028		12.5907	12.7136	12.4738	12.6411	12.4263	12.541	12.5581	12.5108
SEZ6L2	ENSG00000174938	0.436265	0.0251142		11.1619	10.6259	11.1527	10.9591	11.4472	11.2893	11.3974	11.5598
ATP5F1C	ENSG00000165629	-0.0256301	0.921718		12.1553	11.9396	12.1791	12.0651	12.0401	12.0651	12.126	12.0171
BMPR1A	ENSG00000107779	-0.039125	0.953486		11.2626	11.8057	11.2892	11.8966	11.292	11.6553	11.411	11.7987
REST	ENSG00000084093	0.291652	0.158126		11.1554	11.5462	11.2404	11.4584	11.483	11.5887	11.6205	11.8763
NUP98	ENSG00000110713	-0.10321	0.515559		12.4553	12.4174	12.3395	12.2031	12.2696	12.2346	12.3038	12.2062
AP1B1	ENSG00000100280	0.156063	0.170837		11.9968	11.8742	11.9412	11.7961	12.0646	12.0313	12.1033	12.0413
TSC22D1	ENSG00000102804	0.313941	0.00104504		11.3003	11.3312	11.3499	11.2883	11.5892	11.6942	11.519	11.7117
LAMC2	ENSG00000058085	0.630142	0.350829		9.0891	10.1788	8.8617	9.99451	9.64472	10.576	9.29218	10.9441
TOR1AIP2	ENSG00000169905	0.19229	0.434273		11.8774	11.6112	11.6919	11.3179	11.865	11.7228	11.9569	11.7674
SURF6	ENSG00000148296	0.0367388	0.986316		10.9454	10.013	10.9373	9.60262	11.1411	9.69247	10.8854	9.83794
CKAP2	ENSG00000136108	0.0888933	0.840153		11.8008	11.5013	11.8865	11.3392	11.8982	11.5557	11.9637	11.4726
CKS2	ENSG00000123975	-0.481028	0.0189645		11.4163	11.3013	11.5413	11.8987	10.9597	11.259	11.0316	11.0396
RABL6	ENSG00000196642	0.0628885	0.781266		12.0044	11.8747	11.9581	11.7058	12.0268	11.9168	11.8792	11.9855
RBM15B	ENSG00000259956	0.0887597	0.704534		12.2493	12.0924	12.1447	11.9493	12.3281	12.0917	12.2841	12.0876
SERP1	ENSG00000120742	-0.165301	0.169029		12.2772	12.2411	12.2104	12.3975	12.0394	12.1462	12.0982	12.1838
GAS5	ENSG00000234741	0.117812	0.339001		11.9025	11.8348	12.0193	11.9922	12.0939	12.0511	12.0222	12.0596
ZNF207	ENSG00000010244	-0.0878497	0.507853		12.2693	12.3275	12.2419	12.2169	12.0762	12.2366	12.1856	12.2024
SPTBN2	ENSG00000173898	0.189079	0.500042		11.6074	11.2232	11.4856	11.1138	11.5946	11.3304	11.5342	11.7506
ENSG00000280800	ENSG00000280800	-5.28451	NA		2	6.28739	2	10.8998	4.75626	3.81585	4.44194	2
LDLR	ENSG00000130164	-0.198431	0.0796559		12.1268	12.1729	12.147	12.2054	11.8706	12.0138	11.8907	12.0735
CBX1	ENSG00000108468	-0.0867849	0.533277		12.2952	12.2238	12.3671	12.2638	12.3011	12.169	12.1694	12.1639
H1-10	ENSG00000184897	-0.355849	0.159517		11.6971	11.1967	11.7532	11.5214	11.2733	10.9883	11.4606	11.0402
STK25	ENSG00000115694	0.172494	0.107087		11.7807	11.698	11.7407	11.7175	11.9718	11.9108	11.7913	11.9469
CPSF2	ENSG00000165934	-0.268375	0.0179777		12.3266	12.4832	12.3889	12.4838	12.0231	12.1708	12.2471	12.1653
TMSB4XP8	ENSG00000187653	0.0156591	0.996375		10.7766	9.02348	10.9035	9.08893	10.6543	9.40484	10.638	9.82084
TMTC3	ENSG00000139324	0.0334677	0.963919		10.9536	11.4597	10.9756	11.4523	10.8608	11.4366	11.0476	11.5929
TMX1	ENSG00000139921	-0.0965308	0.885478		10.9684	11.5865	10.688	11.3708	10.6977	11.3299	10.7784	11.4389
TSPAN6	ENSG00000000003	0.474638	0.000146405		10.8447	10.8622	10.7835	10.9193	11.1066	11.4466	11.3182	11.4106
CERK	ENSG00000100422	0.156157	0.135469		11.7986	11.7531	11.78	11.6832	11.8185	11.953	11.9281	11.938
RNU4-1	ENSG00000200795	-0.184178	0.939285		7.69243	11.073	9.60232	10.5518	8.96305	10.56	9.57815	10.357
TMEM164	ENSG00000157600	0.156657	0.927697		10.8984	9.29334	10.7545	9.3697	10.8969	9.80651	10.893	9.61801
STK38L	ENSG00000211455	0.232864	0.584162		10.5749	11.3437	10.6511	11.1067	10.9072	11.3473	10.9304	11.4735
LIN28B	ENSG00000187772	-0.0972485	0.757756		12.0626	12.3902	12.0135	12.4635	11.9737	12.2108	12.1742	12.2212
ZNF219	ENSG00000165804	-0.0186981	0.955424		11.9217	11.7213	12.0318	11.9698	11.9472	11.9484	11.8375	11.8523
TBC1D9B	ENSG00000197226	0.311919	0.119959		11.5695	11.2871	11.5684	11.1616	11.8454	11.5505	11.8159	11.6465
MIB1	ENSG00000101752	-0.0952788	0.580474		12.4155	12.3775	12.546	12.4767	12.3409	12.2424	12.4952	12.3519
CDS2	ENSG00000101290	0.279249	0.0202252		11.7853	11.6985	11.6967	11.5726	12.0455	11.8877	12.0568	11.879
ZNF638	ENSG00000075292	0.156091	0.407278		11.9889	12.0574	11.7505	11.7605	12.1568	12.0167	11.9765	12.0499
ATIC	ENSG00000138363	-0.286881	0.581237		10.7728	11.9641	10.8276	11.4501	11.0628	11.2874	10.7748	11.0371
NOP56	ENSG00000101361	-0.12848	0.610206		12.0277	12.3119	11.9034	11.9438	11.833	12.0249	11.8048	12.0302
KLHL7	ENSG00000122550	0.172267	0.572362		11.2023	11.5732	11.1427	11.4832	11.2462	11.6367	11.4526	11.7479
UNG	ENSG00000076248	-0.373259	2.41013e-05		12.2212	12.2616	12.1215	12.1904	11.8515	11.854	11.8763	11.7198
ADD3	ENSG00000148700	-0.0803793	0.795856		11.6743	11.8264	11.7593	11.9493	11.5076	11.7955	11.6047	11.9518
RAP1GAP2	ENSG00000132359	-0.032712	0.977494		10.2396	11.1946	10.4161	11.0665	10.3807	11.0131	10.0846	11.2389
SLC2A14	ENSG00000173262	-0.0707684	0.989466		10.2627	6.39213	10.3521	6.50242	10.0327	6.81235	10.3304	7.06931
CPSF6	ENSG00000111605	-0.0589242	0.794085		12.3453	12.2049	12.3151	12.1428	12.2183	12.151	12.3255	12.0771
TXNIP	ENSG00000265972	1.28807	0.0864899		9.40247	7.6555	10.0881	9.43437	10.6373	10.2152	11.1341	10.4945
SIPA1L2	ENSG00000116991	0.843266	0.00153665		10.4442	9.97978	10.4754	9.70914	11.0684	10.6128	11.2581	11.1011
TRAF7	ENSG00000131653	0.0264271	0.929369		11.876	11.8724	11.7951	12.0282	11.8686	12.0264	11.8016	11.9781
PFKL	ENSG00000141959	0.0300398	0.905264		12.1141	11.9055	12.1073	11.9791	12.1617	12.0115	12.0379	12.0224
STRAP	ENSG00000023734	-0.0918978	0.455652		12.547	12.6734	12.5006	12.5709	12.4426	12.494	12.4982	12.4933
JUND	ENSG00000130522	0.196715	0.332889		11.3679	11.0691	11.429	11.2554	11.3608	11.5128	11.3801	11.6593
HLA-DOA	ENSG00000204252	1.11156	4.18756e-08		9.29331	9.48315	9.51554	9.82222	10.6269	10.6586	10.2708	10.9546
CD151	ENSG00000177697	0.450457	0.526027		9.16823	10.26	9.35138	10.3366	9.64095	10.7238	9.49417	10.8932
ST6GAL1	ENSG00000073849	-0.265162	0.0255882		12.0024	11.7842	11.9841	11.925	11.5505	11.6545	11.7115	11.7244
ATP2A2	ENSG00000174437	-0.133463	0.436122		12.5309	12.7004	12.3961	12.4805	12.3011	12.3816	12.4476	12.4555
CYCS	ENSG00000172115	-0.173807	0.124129		12.17	12.2238	12.1209	12.1428	11.8882	12.069	11.9464	12.0517
PCDH18	ENSG00000189184	0.362133	0.297339		10.3414	10.4381	10.5234	10.97	10.5882	11.0874	10.6727	11.3253
OLA1	ENSG00000138430	0.00134496	0.997574		11.8565	11.9931	11.8432	11.9841	11.7652	12.0103	11.8475	12.0456
AHCTF1	ENSG00000153207	-0.104542	0.762972		12.0686	11.9357	12.1218	11.6641	11.9384	11.6447	12.0843	11.7051
APMAP	ENSG00000101474	0.316198	0.0411094		11.0643	11.0972	11.0219	11.2328	11.2585	11.5633	11.2961	11.5408
FDPS	ENSG00000160752	-0.282237	0.166511		11.972	11.5688	11.8759	11.7058	11.5843	11.3393	11.6885	11.3905
CORO1C	ENSG00000110880	-0.00772526	0.982687		12.3227	12.4288	12.3043	12.1921	12.3563	12.2225	12.2641	12.378
SLC29A1	ENSG00000112759	-0.431527	0.000125857		11.9737	11.8427	11.8544	11.8135	11.4649	11.4453	11.5656	11.277
ARFGEF1	ENSG00000066777	-0.257501	0.2216		12.2268	12.6037	12.2711	12.7106	12.1771	12.1787	12.2282	12.2566
WDR18	ENSG00000065268	-0.0736826	0.91119		10.9379	11.5805	10.8625	11.4478	10.8866	11.4999	10.8399	11.3288
CAPN1	ENSG00000014216	-0.00728013	0.978919		12.2307	12.133	12.107	12.2281	12.2278	12.1894	12.0989	12.1545
GALNT7	ENSG00000109586	0.433961	0.0301984		10.8159	11.1749	10.7926	10.7307	11.1956	11.2346	11.239	11.5836
NDUFS2	ENSG00000158864	-0.00724704	0.991591		11.9843	11.7061	12.0324	11.7161	12.0365	11.7163	12.0639	11.5645
GALNT2	ENSG00000143641	0.225598	0.227118		11.9559	11.8801	11.9183	11.7221	12.2078	11.9305	12.2709	11.9492
ADAM10	ENSG00000137845	0.188144	0.134062		11.9105	12.0885	12.0015	12.0055	12.1696	12.0662	12.2634	12.2553
DAPK3	ENSG00000167657	0.444133	0.127839		10.5916	10.7013	10.4432	10.2274	10.847	10.9029	10.5253	11.3725
PLXNB1	ENSG00000164050	0.314931	0.052123		11.5274	11.3093	11.3838	11.0737	11.6688	11.618	11.7111	11.59
ERCC2	ENSG00000104884	0.221857	0.297621		11.2057	11.2437	11.0971	11.3204	11.4149	11.5649	11.1298	11.6034
ITGA3	ENSG00000005884	0.519407	0.151134		10.0322	10.2778	9.88263	10.3474	10.317	10.8222	10.108	11.168
POLR2B	ENSG00000047315	-0.00466826	0.98763		12.1004	12.1235	12.1194	12.0312	12.0184	12.0819	12.0791	12.1735
TAOK1	ENSG00000160551	0.0236017	0.947075		12.4907	12.545	12.5268	12.3417	12.5006	12.3759	12.6931	12.4176
OBSCN	ENSG00000154358	0.566804	0.142856		10.7379	10.1251	10.8668	10.1079	11.4867	10.6321	11.2756	10.6838
SUB1	ENSG00000113387	-0.131114	0.416354		12.1571	12.253	12.097	12.1733	11.8621	12.1384	12.0765	12.0675
ICMT	ENSG00000116237	-0.175925	0.249165		12.3668	12.2839	12.2347	12.1307	12.034	12.0488	12.2335	11.996
KIAA1191	ENSG00000122203	0.176715	0.316715		11.6582	11.4293	11.8304	11.6931	11.8499	11.7897	11.902	11.803
KIAA0100	ENSG00000007202	-0.017406	0.968985		12.5626	12.6083	12.4808	12.3011	12.5665	12.3713	12.6385	12.2999
SMCHD1	ENSG00000101596	-0.0360239	0.941347		11.8852	11.4107	11.8508	11.5032	11.6804	11.4873	11.8208	11.5572
SNRPA	ENSG00000077312	-0.288384	0.0987577		11.8877	11.6565	12.0112	11.7987	11.6336	11.4715	11.7058	11.3953
GAA	ENSG00000171298	0.619826	0.0127319		10.6562	9.84419	10.6577	10.4004	10.9889	10.9727	10.9811	11.2189
BRWD3	ENSG00000165288	0.313068	0.060014		11.0159	11.3625	11.1284	11.1833	11.3365	11.5769	11.4033	11.6232
TCEA1	ENSG00000187735	-0.271131	0.0254325		12.0742	11.9628	12.1355	12.1463	11.7041	11.7551	11.935	11.8389
ETV4	ENSG00000175832	-0.45078	5.17941e-05		11.8284	11.8119	11.8023	11.7952	11.3201	11.4898	11.432	11.1758
TUBB2A	ENSG00000137267	-0.324104	0.597133		10.6604	11.3938	10.2093	11.1806	10.0051	10.8991	10.1786	11.0676
GRSF1	ENSG00000132463	-0.0866973	0.644224		12.1755	12.2733	12.0218	12.148	11.986	12.1241	12.004	12.1596
ZNF516	ENSG00000101493	0.720029	0.0440061		10.4519	9.48788	10.7405	10.3701	11.2775	10.7137	11.2535	10.8754
GCNT4	ENSG00000176928	0.903394	0.696682		6.97607	9.32808	7.05233	8.81129	6.455	9.41553	6.84352	10.6671
PRDX3	ENSG00000165672	-0.0552386	0.703631		12.2526	12.1722	12.3032	12.2368	12.1548	12.1724	12.2608	12.1579
BCR	ENSG00000186716	-0.0940128	0.422861		12.3258	12.2805	12.291	12.3156	12.2472	12.1411	12.1614	12.2834
PFN2	ENSG00000070087	0.0893179	0.71116		11.9787	11.6717	12.0099	11.9853	12.0874	11.879	12.0695	11.9848
HLA-C	ENSG00000204525	0.349278	0.237815		10.4672	10.7385	10.5433	10.8473	10.8205	11.1745	10.5786	11.3278
PSMD10	ENSG00000101843	-0.0733172	0.948405		11.0643	9.87885	11.0581	10.1248	10.7704	10.006	11.0981	10.0423
SLC25A24	ENSG00000085491	0.331969	0.0643171		11.1275	10.929	10.8746	10.8833	11.1564	11.3229	11.1183	11.5206
TRPC4AP	ENSG00000100991	0.172765	0.119724		11.7409	11.667	11.5976	11.6626	11.8637	11.8435	11.7403	11.9083
PARK7	ENSG00000116288	0.0277694	0.882199		12.0869	12.1002	11.9923	12.0315	12.0279	12.1627	12.0832	12.0459
PIK3C2A	ENSG00000011405	0.059824	0.757756		12.1752	12.3739	12.145	12.1352	12.2425	12.2469	12.2699	12.3201
SLC4A2	ENSG00000164889	0.348717	0.405861		10.3902	10.9497	10.0164	10.6069	10.6618	11.1592	10.423	11.132
ZCCHC3	ENSG00000247315	-0.207285	0.543925		11.691	11.2748	11.738	11.3422	11.5333	11.2025	11.5163	10.9467
NRBP1	ENSG00000115216	-0.0173837	0.941681		12.0636	11.9405	12.0733	11.9351	11.9927	12.0269	11.995	11.9341
DCBLD2	ENSG00000057019	0.155464	0.36742		11.9206	11.8095	11.8605	11.593	11.9673	11.87	12.0466	11.9377
CAPZA1	ENSG00000116489	0.0302187	0.870417		11.9646	11.947	11.9628	11.9081	11.8645	12.0411	12.0009	11.9909
CBX3	ENSG00000122565	-0.254192	0.00646158		12.1447	12.24	12.1655	12.122	11.8226	11.9887	11.9399	11.9016
SKP1	ENSG00000113558	0.105648	0.581237		11.5945	11.5077	11.6262	11.6388	11.506	11.7449	11.687	11.8346
SLC44A1	ENSG00000070214	-0.0519124	0.832648		11.8788	11.9288	11.8212	12.0207	11.7605	11.9543	11.7371	11.9791
GMFB	ENSG00000197045	0.101105	0.582729		11.6623	11.5915	11.582	11.4881	11.5215	11.7635	11.6482	11.7841
RPS27AP16	ENSG00000224631	0.0711469	0.811424		11.4402	11.5468	11.4958	11.7193	11.4617	11.7318	11.4831	11.7932
DLG5	ENSG00000151208	-0.0069926	0.99188		12.0961	12.0014	11.9561	11.6161	12.1875	11.6953	11.9709	11.7826
RPL4P4	ENSG00000229638	0.0514357	0.840953		11.5531	11.6418	11.7258	11.7528	11.5975	11.7952	11.6124	11.8624
USP32	ENSG00000170832	-0.265303	0.447838		11.2587	11.8222	11.3818	12.0644	11.2109	11.5178	11.3387	11.5228
ERGIC3	ENSG00000125991	0.271901	0.0157742		11.3136	11.1683	11.3162	11.3259	11.4369	11.631	11.5288	11.6108
EI24	ENSG00000149547	-0.197849	0.0654068		12.0402	12.0026	11.99	12.0158	11.7385	11.9448	11.7841	11.7811
UBQLN2	ENSG00000188021	-0.136936	0.889501		11.0668	9.85888	10.8881	9.80834	10.7626	9.81326	10.832	9.77866
SH3PXD2B	ENSG00000174705	0.181444	0.432256		11.8951	11.7183	11.7865	11.4832	12.0372	11.6971	12.011	11.8704
UNC13A	ENSG00000130477	-0.0194836	0.987048		11.2686	10.7474	11.2304	10.3098	11.4055	10.5135	11.0767	10.4728
CLDN7	ENSG00000181885	0.226111	0.651313		10.5175	10.8299	10.1208	10.8138	10.3716	11.1189	10.4346	11.1753
ACTG2	ENSG00000163017	1.32792	0.429314		7.34974	8.93956	6.5377	8.42233	7.06373	9.71717	7.47593	10.6052
CPVL	ENSG00000106066	0.407638	0.169433		10.2833	10.5656	10.3127	10.6783	10.5684	11.1448	10.51	11.151
SYNCRIP	ENSG00000135316	-0.223903	0.266562		12.4047	12.7923	12.325	12.3879	12.235	12.2785	12.3149	12.2334
PLK1	ENSG00000166851	-0.430873	8.18639e-05		11.8195	11.5849	11.777	11.7793	11.3505	11.2898	11.3986	11.2074
CAPZB	ENSG00000077549	0.0424431	0.840153		12.0148	12.2231	12.2056	12.1036	12.2196	12.1241	12.1299	12.2481
CDC123	ENSG00000151465	-0.0462713	0.883179		11.7845	11.9793	11.683	11.7609	11.6222	11.8985	11.6261	11.8673
TMED9	ENSG00000184840	0.0927555	0.814228		11.1601	11.5615	11.1326	11.4196	11.2349	11.5985	11.1796	11.6175
DDX23	ENSG00000174243	-0.233489	0.275325		12.1518	12.1603	12.0543	11.7368	11.9449	11.65	11.8801	11.7159
RAB3B	ENSG00000169213	0.388268	8.66327e-05		11.2494	11.2878	11.303	11.2204	11.6968	11.499	11.6836	11.724
KIFC1	ENSG00000237649	-0.340152	0.225797		11.5766	11.1542	11.6513	11.2864	11.3562	10.8441	11.2548	10.8383
NRAS	ENSG00000213281	-0.102293	0.674599		12.0651	11.8208	12.0985	11.8876	11.8462	11.8023	12.0684	11.7461
SSB	ENSG00000138385	-0.261761	0.142392		12.029	12.5114	12.237	12.1874	11.959	12.0333	11.9609	12.0055
PYGB	ENSG00000100994	0.215019	0.141809		11.5237	11.3496	11.2393	11.3149	11.5055	11.6436	11.4937	11.6505
CXXC5	ENSG00000171604	0.103997	0.812871		11.6528	11.2673	11.6999	11.2656	11.6369	11.4483	11.9145	11.2848
EEF1A1P12	ENSG00000214199	0.00153854	0.998166		10.9704	10.9325	10.8291	11.5081	10.7582	11.1776	10.8573	11.4491
PLXDC2	ENSG00000120594	0.527288	0.157769		10.8351	10.173	10.9304	10.2443	11.2763	10.5552	11.464	10.9977
NR2F6	ENSG00000160113	0.00692845	0.986235		11.9886	11.8124	11.8716	11.6875	11.897	11.8781	11.8168	11.8114
HTT	ENSG00000197386	0.0669208	0.758947		12.4346	12.5247	12.3315	12.2874	12.5685	12.3305	12.4982	12.4502
SLC16A2	ENSG00000147100	0.153061	0.933382		10.5933	9.14236	10.735	9.38614	10.7193	9.34459	10.918	9.47959
WDR43	ENSG00000163811	-0.325293	0.0329839		12.1553	12.4927	12.1076	12.1628	11.8421	11.9377	11.9305	11.9384
OS9	ENSG00000135506	0.35541	0.00373918		11.0159	10.9962	11.1225	10.9591	11.2653	11.3939	11.2999	11.5421
DNAJC5	ENSG00000101152	0.434018	0.0465567		11.1954	10.8083	10.7744	10.4759	11.3046	11.2071	11.2404	11.3248
MPZL1	ENSG00000197965	-0.146082	0.47484		12.0213	11.7183	12.0024	11.9604	11.6804	11.7484	11.9593	11.7362
MYCN	ENSG00000134323	-0.0423527	0.959351		10.7339	11.3053	10.7606	11.0838	10.3773	11.2441	10.6727	11.2952
MYBBP1A	ENSG00000132382	-0.238999	0.207929		12.1372	12.3736	11.9344	11.9833	11.7868	11.9271	11.8613	11.9337
SCARB2	ENSG00000138760	0.405657	0.0798709		11.0048	10.6076	11.2034	11.165	11.4127	11.1682	11.5417	11.5237
RALY	ENSG00000125970	-0.118802	0.594912		12.0573	11.7934	12.093	11.8702	11.9364	11.7421	11.9501	11.7186
PAPOLA	ENSG00000090060	-0.223987	0.140656		12.6061	12.9055	12.6234	12.6169	12.5045	12.4497	12.5372	12.3826
TENT5B	ENSG00000158246	-0.0893378	0.843674		11.3679	11.557	11.0316	11.4012	11.0963	11.5342	10.9031	11.4267
DMKN	ENSG00000161249	0.0800562	0.877718		10.8857	11.3561	10.8386	11.3301	11.0379	11.4762	10.8417	11.3642
PTP4A2	ENSG00000184007	-0.137456	0.0770779		12.2928	12.3008	12.2551	12.2507	12.1318	12.1352	12.1106	12.1718
CYFIP2	ENSG00000055163	0.0731078	0.854953		11.6955	11.2003	11.7411	11.3919	11.7372	11.4733	11.7291	11.4225
ALYREF	ENSG00000183684	-0.182526	0.306709		12.0513	11.862	11.8494	11.6722	11.6111	11.7022	11.7917	11.6191
LAMA1	ENSG00000101680	-0.0121476	0.977494		11.6228	11.5462	11.6732	11.8727	11.6459	11.8319	11.5358	11.6565
JMJD1C	ENSG00000171988	-0.117917	0.536564		12.6746	13.0133	12.8428	12.9249	12.808	12.6478	12.7569	12.7871
GRHPR	ENSG00000137106	0.283993	0.00765202		11.3765	11.1705	11.3463	11.2976	11.6341	11.6001	11.4932	11.6038
SEMA3A	ENSG00000075213	0.249729	0.523506		11.5091	11.0964	11.3067	10.9241	11.7487	11.1035	11.763	11.1515
DHCR7	ENSG00000172893	-0.250735	0.111587		11.972	11.7914	11.9159	11.6161	11.5936	11.5136	11.6797	11.5281
IMMT	ENSG00000132305	0.0566505	0.757716		12.0918	12.0183	12.0823	11.897	12.1465	12.0486	12.1102	12.0168
KAT7	ENSG00000136504	0.00130045	0.997574		12.2766	12.3258	12.2931	12.4496	12.3904	12.387	12.4404	12.1177
BEX2	ENSG00000133134	0.0427171	0.977141		10.8942	9.73292	10.7767	9.65976	10.877	9.69394	10.9361	9.66348
GNPDA1	ENSG00000113552	0.202724	0.293058		11.1106	11.2416	11.1766	11.3476	11.2969	11.6056	11.2489	11.5122
SV2A	ENSG00000159164	-0.159392	0.790301		11.457	10.883	11.1881	10.3877	11.1357	10.5823	11.1341	10.5221
OGA	ENSG00000198408	-0.0285532	0.914416		12.401	12.4994	12.5045	12.6725	12.5205	12.3965	12.5278	12.5276
ATP5MC2	ENSG00000135390	-0.0797028	0.7431		11.8057	11.7799	11.9337	12.0972	11.6923	11.9259	11.8673	11.8243
H2BC7	ENSG00000277224	-0.333719	0.234156		11.5584	12.2027	11.8523	11.9362	11.4601	11.7364	11.7727	11.2591
MTPN	ENSG00000105887	0.102979	0.354511		11.862	11.758	11.8613	11.781	11.8974	11.9597	11.9452	11.8742
TMEM132B	ENSG00000139364	0.370086	0.17324		10.7613	11.5089	10.8682	11.3118	11.445	11.5289	11.5746	11.5064
XPR1	ENSG00000143324	0.221369	0.410094		11.6027	11.326	11.6915	11.3392	11.8384	11.5597	11.9545	11.4758
MYO6	ENSG00000196586	0.704117	3.03739e-16		10.3247	10.432	10.4689	10.456	11.1923	11.0496	11.0716	11.1764
ANXA1	ENSG00000135046	1.9373	0.443303		5.03762	8.32914	4.94752	7.18892	4.30008	8.71105	5.59506	10.5518
GNG12	ENSG00000172380	-0.0818011	0.895567		10.8534	11.2611	10.8653	11.4662	10.6211	11.1906	10.8171	11.4431
IST1	ENSG00000182149	0.0419152	0.751791		12.0529	11.981	12.0739	12.0082	12.0522	12.0557	12.1	12.0783
TOMM40	ENSG00000130204	-0.202783	0.306005		12.147	12.1451	11.9128	11.7254	11.7833	11.7342	11.8544	11.7881
ADAM19	ENSG00000135074	0.456712	0.0804665		10.7628	10.6324	10.5602	10.1851	10.9536	10.7731	10.8434	11.3754
LONP1	ENSG00000196365	-0.121581	0.416319		12.329	12.2121	12.2565	12.1366	12.1798	12.058	12.1924	12.0187
POLR3G	ENSG00000113356	-0.367548	0.0330244		11.9706	12.0402	11.8256	11.6201	11.5739	11.311	11.555	11.5675
ARCN1	ENSG00000095139	-0.110346	0.328969		12.1847	12.1466	12.1971	12.2507	12.0034	12.0701	12.1185	12.144
NCOR2	ENSG00000196498	-0.216076	0.567478		11.5441	12.2744	11.4734	12.0593	11.6693	11.6669	11.5113	11.7852
USP33	ENSG00000077254	0.222174	0.354405		11.619	11.3385	11.6666	11.2982	11.8185	11.5773	11.8978	11.5211
NAP1L3	ENSG00000186310	0.400386	0.419324		11.0002	10.0741	10.8466	9.93827	11.3028	10.5728	11.1334	10.6019
NUP160	ENSG00000030066	-0.274824	0.190052		12.2452	12.6585	12.1197	12.3414	12.0825	12.1497	12.1274	11.9548
NBAS	ENSG00000151779	0.145465	0.519973		11.4513	11.4807	11.6943	11.85	11.6632	11.8142	11.8587	11.751
PKP4	ENSG00000144283	0.00138847	0.997574		11.8713	11.845	11.9341	11.8174	11.8528	11.8848	11.7872	11.9463
PTPA	ENSG00000119383	-0.111851	0.57429		12.0931	11.8114	12.0896	11.9937	11.9248	11.8199	12.006	11.8005
PSME4	ENSG00000068878	-0.121626	0.786785		11.601	12.3328	11.6707	12.2472	11.7425	11.8543	11.9277	11.9784
RBM39	ENSG00000131051	-0.201178	0.0120071		12.1541	12.1919	12.2056	12.1008	11.9601	11.9961	11.9689	11.9247
PFKM	ENSG00000152556	0.108218	0.691869		11.3235	11.4913	11.4635	11.7582	11.5725	11.6894	11.4606	11.7615
HSPB1	ENSG00000106211	-0.379645	0.115818		11.4075	10.9176	11.5059	10.9894	10.9421	10.7345	10.9652	10.7394
ARL5B	ENSG00000165997	-0.00776132	0.984726		11.9067	11.8109	11.9564	12.0184	11.7803	11.8661	11.9745	12.0354
SLC44A2	ENSG00000129353	0.31409	0.0199375		11.1897	11.3489	11.1225	11.297	11.4537	11.5049	11.5271	11.7209
RAPGEF1	ENSG00000107263	0.0430815	0.957276		10.7582	11.5805	10.7137	11.2374	10.9807	11.2506	10.853	11.4749
LY6E	ENSG00000160932	0.0660639	0.953385		11.0067	9.71486	10.9967	10.1051	10.968	10.1738	10.9827	10.1626
DUT	ENSG00000128951	-0.785317	0.0013504		10.9461	11.6112	10.8305	11.4848	10.4132	10.666	10.445	10.3461
DANCR	ENSG00000226950	-0.253497	0.276444		11.6228	11.7785	11.4767	11.7943	11.1518	11.6191	11.2885	11.5692
SMARCD1	ENSG00000066117	-0.179241	0.363482		12.0484	11.825	12.0611	11.8213	11.8458	11.628	11.917	11.6485
SPINT2	ENSG00000167642	0.132607	0.642447		11.1536	11.1065	11.0885	11.359	11.1981	11.4919	11.0362	11.4749
RAB31	ENSG00000168461	0.192982	0.828865		9.42998	10.6173	9.63629	10.5969	9.59873	10.7021	9.85348	10.8864
PLPPR3	ENSG00000129951	0.438334	0.248344		9.97195	10.5224	10.0021	10.6069	10.5793	10.8121	10.2275	11.1803
DNM2	ENSG00000079805	0.134766	0.401721		11.8409	11.7871	11.7586	11.5525	11.9525	11.8395	11.8405	11.8589
DIDO1	ENSG00000101191	-0.129783	0.724513		11.8313	12.2685	11.6152	11.6378	11.816	11.8395	11.6072	11.6565
LTBP1	ENSG00000049323	0.368701	0.0163425		11.2153	10.7758	11.0392	10.9071	11.3797	11.3304	11.3169	11.4196
RPL22	ENSG00000116251	0.27766	0.108803		10.9864	11.1324	11.208	11.277	11.2399	11.4335	11.4057	11.6224
MCAM	ENSG00000076706	0.741172	0.0651641		9.41433	10.2833	9.2628	9.62456	10.0456	10.4246	10.0757	10.9977
SCAP	ENSG00000114650	0.0361914	0.90436		12.094	11.8711	11.989	11.8114	12.039	11.9184	12.0982	11.8607
SCG3	ENSG00000104112	0.381595	0.000980923		10.995	11.2952	11.07	11.0867	11.5076	11.5428	11.4331	11.4997
PUF60	ENSG00000179950	-0.167189	0.225351		12.1859	12.1239	12.1	12.039	11.9838	12.0088	12.0009	11.7796
CDK2AP1	ENSG00000111328	-0.289508	0.140554		11.8376	11.9713	11.5587	11.6476	11.289	11.6118	11.4139	11.5563
TPP2	ENSG00000134900	-0.152437	0.470803		11.8666	12.0043	11.729	11.8756	11.4956	11.868	11.6918	11.7954
PSMB7	ENSG00000136930	0.0312161	0.910652		11.8042	11.9033	11.702	11.735	11.6762	11.9036	11.7827	11.9009
ZMYM4	ENSG00000146463	0.0485154	0.812994		12.1638	12.2146	12.1212	11.9651	12.1696	12.1263	12.2245	12.1485
RBFOX2	ENSG00000100320	0.0829579	0.540925		12.0626	12.1109	12.2031	12.1891	12.2742	12.1677	12.2647	12.1932
NUP153	ENSG00000124789	-0.194739	0.298228		12.2268	12.3012	12.177	11.9113	12.0664	11.8579	12.0222	11.9117
FHIP1A	ENSG00000164142	-0.386846	0.314804		10.8556	11.8533	11.0675	11.7451	10.9963	11.0874	10.8778	11.2373
SGPL1	ENSG00000166224	0.334324	0.0164896		11.1448	11.2075	11.0174	10.9047	11.3717	11.4313	11.2904	11.5233
TAFA5	ENSG00000219438	0.0372867	0.997775		10.0411	2.37192	9.92173	2	10.0413	2	9.99966	2
ROBO1	ENSG00000169855	0.247002	0.095989		11.714	11.826	11.7551	11.8855	12.1442	11.8266	12.1073	12.075
TCEAL9	ENSG00000185222	0.0787729	0.934727		11.0561	10.0114	11.0637	10.1971	11.1032	10.1874	11.0468	10.4094
CRLF1	ENSG00000006016	1.16698	0.533277		6.0315	8.80185	6.64839	8.94731	7.5319	10.4918	7.37357	9.38968
ANLN	ENSG00000011426	-0.24134	0.00295616		12.0395	11.9653	12.0699	11.9764	11.727	11.7711	11.823	11.7682
NAP1L4	ENSG00000205531	-0.11666	0.336664		12.2946	12.387	12.2711	12.2166	12.2412	12.1925	12.1253	12.146
RPS2P46	ENSG00000189343	0.21586	0.31837		10.9691	11.1734	11.1823	11.4281	11.3159	11.5911	11.2967	11.4267
B4GALT5	ENSG00000158470	0.00449663	0.988892		11.9199	12.0219	11.9269	11.967	11.887	12.0397	11.9198	12.002
SLC7A1	ENSG00000139514	-0.504157	0.0132213		11.6486	11.9196	11.3823	11.5793	10.9329	11.0306	11.1913	11.373
MAGI1	ENSG00000151276	-0.120125	0.70031		11.7646	12.0795	11.6292	11.881	11.6473	11.6891	11.5492	11.9871
SPIN1	ENSG00000106723	-0.12135	0.590615		11.9623	12.2227	11.9943	12.2603	11.8151	12.0744	12.0091	12.0642
DDX18	ENSG00000088205	-0.328747	0.00927941		12.1393	12.3627	12.126	12.0764	11.7769	11.8471	11.9533	11.8243
NCLN	ENSG00000125912	-0.0731232	0.836684		11.8383	11.9725	11.5364	11.4837	11.6818	11.7246	11.4764	11.6997
GNL3	ENSG00000163938	-0.322381	0.00248037		12.1077	12.3195	12.2428	12.1559	11.899	11.7798	11.9391	11.9237
SCYL2	ENSG00000136021	0.295767	0.0985616		10.9448	11.0411	10.9723	10.994	10.9785	11.379	11.2704	11.4602
MTA1	ENSG00000182979	-0.0914762	0.691083		11.98	11.7862	12.085	12.056	12.0544	11.8057	11.8583	11.8293
H3C1	ENSG00000275714	-0.418391	0.0118143		11.931	12.0721	11.783	11.8525	11.5449	11.5609	11.6331	11.2085
PKP2	ENSG00000057294	-0.00548022	0.997574		9.6697	10.7235	9.40557	10.6552	9.52276	10.629	9.45141	10.7783
STK24	ENSG00000102572	-0.156996	0.274272		11.9484	11.8269	11.8939	12.0486	11.6502	11.8239	11.7768	11.8406
ZNF146	ENSG00000167635	-0.221561	0.0376695		12.1465	12.2582	12.1585	12.0753	11.895	11.8937	11.9326	12.0323
KDM2B	ENSG00000089094	-0.108767	0.628375		11.8788	12.1559	11.8953	12.123	11.8251	12.0571	11.8296	11.9144
KIRREL1	ENSG00000183853	0.44107	0.105198		11.1442	10.7959	11.0025	10.4313	11.484	10.9984	11.4759	11.2205
SSR2	ENSG00000163479	0.14214	0.517749		11.636	11.2211	11.5907	11.4024	11.5818	11.5797	11.7048	11.587
ZNF217	ENSG00000171940	0.033723	0.907998		11.8383	11.7644	12.0602	11.863	11.8851	11.8239	12.0325	11.9297
SCRIB	ENSG00000180900	-0.14916	0.471161		12.112	11.9388	12.0693	11.8411	11.9983	11.7285	11.9268	11.7074
ENSG00000242299	ENSG00000242299	0.159329	0.578697		10.9963	11.149	11.0487	11.4253	11.1384	11.4762	11.1482	11.4894
UNC45A	ENSG00000140553	0.180657	0.0544867		11.504	11.5095	11.5675	11.5772	11.7301	11.7853	11.6472	11.7144
SDCBP	ENSG00000137575	0.307129	0.00154295		11.1448	11.1895	11.2999	11.2419	11.555	11.6075	11.4803	11.4593
HIPK2	ENSG00000064393	0.532264	0.193959		9.61426	10.5201	9.66456	10.3923	10.3852	10.7571	10.2248	11.0353
XBP1	ENSG00000100219	-0.241154	0.259952		11.7592	11.6465	11.3788	11.623	11.1623	11.433	11.2698	11.5701
MYC	ENSG00000136997	-0.561504	0.248254		10.2812	11.3332	10.2328	11.2995	9.91252	10.5934	9.98868	10.6373
CPNE1	ENSG00000214078	-0.0812117	0.925025		10.2284	10.9719	10.3325	11.2425	10.2114	11.045	10.3329	10.9302
NBR1	ENSG00000188554	0.296068	0.000490758		11.3551	11.4494	11.5096	11.4417	11.7438	11.6898	11.7854	11.7228
BOD1	ENSG00000145919	-0.276778	0.0156937		11.8955	11.681	11.8908	11.9278	11.5444	11.5907	11.6352	11.5312
GLDC	ENSG00000178445	0.0301393	0.892647		12.0357	12.1842	12.0138	12.1981	12.1257	12.1518	12.088	12.1927
TM7SF2	ENSG00000149809	0.588362	0.0150246		10.7736	10.1037	10.6055	10.0589	11.0564	11.0347	11.0678	10.8573
API5	ENSG00000166181	-0.156936	0.442975		11.8324	12.1182	11.8504	12.0416	11.6968	11.9243	11.686	11.9093
CPXM1	ENSG00000088882	0.701864	0.0428368		10.5111	9.53896	10.5882	9.79609	11.0838	10.5552	10.9716	10.8496
ANKRD17	ENSG00000132466	-0.00447792	0.992503		12.4615	12.5073	12.4183	12.2606	12.5404	12.2853	12.501	12.2971
PEG10	ENSG00000242265	-0.460664	0.00735477		11.7104	12.0598	11.6317	11.8814	11.2406	11.3038	11.3455	11.5679
CDC42BPB	ENSG00000198752	0.0946868	0.44259		12.038	12.1544	12.005	12.0412	12.1879	12.1088	12.1292	12.1927
PLEKHG4B	ENSG00000153404	0.243231	0.660984		10.0826	10.6324	10.0228	10.4879	10.2578	10.9733	9.85348	10.9122
SUDS3	ENSG00000111707	-0.0430693	0.831404		12.0424	12.039	12.0109	11.8785	11.9912	12.0214	11.9403	11.8459
ATP6V1A	ENSG00000114573	0.14128	0.109191		11.7948	11.8166	11.7597	11.8609	11.9057	11.9634	11.9673	11.96
PKN1	ENSG00000123143	-0.146145	0.130688		12.3615	12.3285	12.3804	12.37	12.2675	12.1761	12.2693	12.1411
PDHB	ENSG00000168291	-0.0907954	0.820221		11.3805	11.7658	11.3777	11.8785	11.3171	11.6986	11.4198	11.6392
SLC6A6	ENSG00000131389	-0.256759	0.134828		11.9823	12.2432	12.048	12.3051	11.8185	11.8229	11.854	12.0657
TRIO	ENSG00000038382	0.119197	0.590594		11.6182	11.7238	11.5954	11.5118	11.7385	11.5693	11.6477	11.9489
CLDN4	ENSG00000189143	0.725885	0.540878		8.17358	9.41766	8.23496	9.87643	8.65379	10.2858	8.96105	10.5509
AURKB	ENSG00000178999	-0.629954	7.5637e-08		11.4431	11.3715	11.4847	11.4739	10.9251	10.6846	10.9604	10.6695
TCERG1	ENSG00000113649	-0.362659	0.0442105		11.758	11.6727	11.8494	11.5431	11.4756	11.1167	11.5239	11.2399
NLGN4Y	ENSG00000165246	0.140862	0.948319		8.71081	10.5074	8.60459	10.3281	9.06242	10.3504	9.06622	10.5834
ITGA5	ENSG00000161638	0.47013	0.00170863		11.0002	10.6641	10.9194	10.88	11.2969	11.1437	11.4781	11.4234
MCMBP	ENSG00000197771	-0.24765	0.113935		12.0106	11.8688	11.8819	11.6741	11.6684	11.5864	11.7191	11.4826
RDH11	ENSG00000072042	0.11988	0.416854		11.6548	11.6187	11.7853	11.5628	11.7717	11.7091	11.7672	11.8593
MARCHF7	ENSG00000136536	-0.0796927	0.709258		11.932	11.6476	11.9426	11.8179	11.7407	11.7374	11.8566	11.7035
RPSAP47	ENSG00000188856	0.147303	0.981576		4.8641	9.72291	4.85822	9.95726	5.05769	9.94822	4.70977	10.0386
POLD2	ENSG00000106628	-0.322926	0.000460362		12.0411	11.9517	11.9785	11.9182	11.7059	11.6052	11.7234	11.5636
PNPLA6	ENSG00000032444	0.200194	0.497403		10.9617	11.1785	10.7941	11.3332	11.18	11.4304	11.0362	11.4361
TIMP1	ENSG00000102265	0.497462	0.308355		10.7077	9.77032	10.8113	9.71101	11.0663	10.3615	11.1581	10.6127
CTSB	ENSG00000164733	0.779046	5.48173e-05		9.96525	9.66347	10.4013	10.1401	10.8146	10.8248	10.8028	10.9329
CCNB2	ENSG00000157456	-0.182822	0.361838		11.7853	11.486	11.8501	11.793	11.4798	11.5761	11.7058	11.4361
ZMYND8	ENSG00000101040	-0.174137	0.125439		12.0579	12.0349	12.0173	11.9853	11.9464	11.8748	11.7229	11.847
PSMB6	ENSG00000142507	-0.0991054	0.578918		11.8795	11.9767	12.0119	12.1356	11.8318	12.0164	11.9082	11.8547
AURKA	ENSG00000087586	-0.532282	0.000244507		11.4522	11.1534	11.4851	11.3338	10.885	10.7423	10.9937	10.6845
RIC1	ENSG00000107036	0.378082	0.221299		10.2217	10.4454	10.3714	10.4582	10.4165	10.8046	10.416	11.2194
SREBF2	ENSG00000198911	-0.0789926	0.599123		12.5202	12.5447	12.5913	12.5678	12.5485	12.3575	12.5509	12.4446
NUMA1	ENSG00000137497	0.0933855	0.729353		11.7188	11.4884	11.7857	11.5177	11.938	11.6126	11.6972	11.6367
OPA1	ENSG00000198836	-0.0991401	0.527418		12.2099	12.3488	12.2283	12.3748	12.1025	12.1645	12.2087	12.2894
MOB1A	ENSG00000114978	0.000335076	0.998824		11.7425	11.6877	11.8826	11.8876	11.6776	11.7945	11.8379	11.8937
SMARCAD1	ENSG00000163104	0.191036	0.319574		11.4183	11.5676	11.2568	11.1826	11.5434	11.6176	11.4256	11.6224
NDUFS8	ENSG00000110717	0.0534186	0.892303		11.5274	11.0323	11.6006	11.4366	11.4687	11.499	11.5513	11.3493
CHST7	ENSG00000147119	0.00913458	0.997574		10.7481	8.87596	10.4848	9.00928	10.525	9.19336	10.4172	9.52956
MEX3A	ENSG00000254726	0.226693	0.601703		11.2339	10.4234	11.2164	10.6552	11.1544	10.9136	11.4691	11.0047
SEC31A	ENSG00000138674	0.149119	0.341501		11.5228	11.395	11.4271	11.4854	11.4835	11.5709	11.5835	11.7752
IQGAP2	ENSG00000145703	-0.450712	0.134062		11.0492	11.8376	11.2034	11.8622	11.0649	11.1655	10.9976	11.1005
MLF2	ENSG00000089693	-0.0843059	0.720515		11.9217	11.5959	11.8548	11.678	11.7086	11.6613	11.7827	11.5794
PDCD11	ENSG00000148843	-0.14284	0.393482		12.5273	12.6732	12.4175	12.3724	12.3617	12.2862	12.4387	12.3475
NPR1	ENSG00000169418	0.512163	0.756924		10.0986	8.62831	10.0419	8.27371	10.4395	8.70525	10.859	8.6578
H2AZ2	ENSG00000105968	-0.0192102	0.966571		11.9409	11.6311	11.918	11.6931	11.867	11.6916	11.9444	11.6059
ABCE1	ENSG00000164163	-0.414962	0.00300959		11.8674	12.1507	11.8242	11.9113	11.3982	11.6005	11.6296	11.4767
DYNC1I2	ENSG00000077380	0.173395	0.076637		11.5682	11.5904	11.6262	11.5945	11.6739	11.7586	11.7998	11.835
H4C12	ENSG00000273542	-0.272601	0.532743		11.1142	10.9471	11.4781	10.9762	11.248	10.7669	11.0671	10.2093
BCOR	ENSG00000183337	-0.14979	0.76808		11.5464	11.0258	11.2147	10.6764	11.1975	10.669	11.2776	10.7635
SH3D19	ENSG00000109686	-0.0472927	0.909212		11.5544	11.9414	11.5114	11.7487	11.5302	11.7353	11.4759	11.8346
YY1	ENSG00000100811	-0.176658	0.107091		12.3347	12.4885	12.362	12.2921	12.1611	12.1629	12.2468	12.2059
CTNNAL1	ENSG00000119326	-0.403781	0.000889353		11.7409	11.4591	11.6372	11.6141	11.223	11.1792	11.335	11.1087
LRRC59	ENSG00000108829	-0.298887	0.0566467		11.8944	12.0578	11.7238	11.981	11.4951	11.7055	11.5374	11.7294
USP10	ENSG00000103194	-0.110554	0.603919		12.3303	12.291	12.1994	12.0349	12.1729	12.0161	12.2335	11.9957
MTCO3P12	ENSG00000198744	0.027811	0.933651		11.8699	11.5245	11.6413	11.5326	11.6927	11.6172	11.6996	11.6977
H4-16	ENSG00000197837	-0.202766	0.294434		11.8598	11.9738	11.6923	11.6931	11.6	11.7993	11.5513	11.4547
WAPL	ENSG00000062650	-0.0947198	0.701915		12.029	11.9174	12.0435	11.7049	11.9244	11.6924	11.9301	11.7822
PHB1	ENSG00000167085	-0.11805	0.376242		12.1364	12.0685	11.9228	12.0173	11.9088	11.9821	11.9032	11.8848
EBNA1BP2	ENSG00000117395	-0.406077	0.247363		11.0384	11.8152	10.9021	11.2322	10.6664	11.1729	10.7227	10.9242
MTREX	ENSG00000039123	-0.156533	0.171067		12.2584	12.3838	12.2328	12.3408	12.0583	12.1912	12.1914	12.1491
APH1A	ENSG00000117362	0.031836	0.96596		11.5342	10.9928	11.4902	11.0474	11.4971	11.0031	11.6336	11.0383
PELP1	ENSG00000141456	-0.232146	0.0189758		12.0063	12.0187	11.8999	12.0006	11.6711	11.8319	11.7101	11.7804
DTL	ENSG00000143476	-0.396071	0.190223		11.4699	11.1601	11.413	11.0236	11.1458	10.6809	11.1447	10.4349
UPF1	ENSG00000005007	-0.156814	0.544513		11.8511	12.2978	11.9675	12.3232	11.9159	11.9908	11.8894	12.0666
SELENOI	ENSG00000138018	-0.0254287	0.963898		11.5446	11.9405	11.3858	11.6001	11.4111	11.5985	11.5282	11.8512
ABCA1	ENSG00000165029	0.675485	0.0174325		10.1679	10.1251	9.49346	9.7623	10.3942	10.7058	10.2019	10.9315
LUZP1	ENSG00000169641	0.107955	0.775365		11.1281	11.5749	11.0694	11.073	11.2217	11.4792	11.1032	11.4961
ERP29	ENSG00000089248	-0.134588	0.66113		11.5012	11.6847	11.302	11.6036	11.165	11.5645	11.2076	11.5891
MRPL28	ENSG00000086504	0.161055	0.293058		11.4256	11.1967	11.3717	11.3007	11.4574	11.6226	11.4504	11.4092
RFWD3	ENSG00000168411	-0.237236	0.0737102		12.1289	12.2716	12.0115	12.0071	11.8226	11.9417	11.8936	11.825
COLGALT1	ENSG00000130309	0.0913883	0.755595		11.7311	11.3431	11.7372	11.5273	11.7995	11.5966	11.7881	11.5399
ANTXR1	ENSG00000169604	0.663225	6.64105e-09		10.2725	10.5109	10.3263	10.3122	10.8559	11.0167	11.0959	11.0957
TFDP2	ENSG00000114126	0.203437	0.469411		10.9407	11.3515	10.8859	11.2483	11.2318	11.4313	11.0907	11.5002
TES	ENSG00000135269	0.527678	0.0142828		10.1396	10.5213	10.2093	10.383	10.5872	10.9186	10.6539	11.1544
ZSCAN10	ENSG00000130182	-0.187474	0.209172		12.3037	12.246	12.269	12.3333	12.2684	12.05	12.131	11.9354
SRSF9	ENSG00000111786	0.0296991	0.931		11.7444	11.5581	11.7052	11.3995	11.6725	11.6894	11.667	11.5171
DIAPH1	ENSG00000131504	0.00784248	0.991299		11.4334	11.9135	11.3193	11.4706	11.3842	11.6564	11.4629	11.7117
PBRM1	ENSG00000163939	0.145314	0.594912		11.8206	11.819	11.7435	11.3625	11.8954	11.7189	12.0098	11.7301
TNFRSF12A	ENSG00000006327	0.206052	0.794085		9.71673	10.4047	9.71947	10.2609	9.53299	10.591	9.54	10.8836
MEX3D	ENSG00000181588	-0.0414698	0.885478		11.6829	11.6014	11.5807	11.3744	11.4824	11.5836	11.3855	11.6269
CEP350	ENSG00000135837	0.00411774	0.997574		11.3775	11.108	11.505	11.0153	11.5261	10.8454	11.6782	10.8212
AXL	ENSG00000167601	0.152211	0.829039		10.0614	10.4271	10.0795	10.5031	9.72185	10.5839	9.96807	11.0682
NSD1	ENSG00000165671	-0.0959038	0.644224		12.7557	13.0393	12.7529	12.7569	12.7877	12.692	12.8008	12.657
PSMD11	ENSG00000108671	-0.149533	0.481439		12.1074	12.0909	12.0511	11.7464	11.895	11.7502	11.9777	11.7947
INTS13	ENSG00000064102	-0.491483	0.109228		10.8864	11.5274	10.9602	11.6422	10.5443	11.0496	10.6737	10.8857
FOXM1	ENSG00000111206	-0.482201	0.0197419		11.4971	11.1586	11.3088	10.9963	10.9111	10.6563	10.9523	10.523
GLUD1	ENSG00000148672	-0.0830636	0.680068		11.8442	11.8565	11.8752	12.0807	11.7086	11.9187	11.844	11.8575
TMEM183A	ENSG00000163444	-0.321578	0.076508		11.8251	11.5141	11.6971	11.597	11.3493	11.2112	11.5793	11.197
PSMC4	ENSG00000013275	0.0452892	0.907079		11.5437	11.5671	11.2774	11.1514	11.2945	11.5581	11.3675	11.5255
OSBPL9	ENSG00000117859	0.113055	0.358168		11.5593	11.5485	11.6376	11.6408	11.6698	11.7318	11.6402	11.7928
KLHDC7A	ENSG00000179023	0.321392	0.868087		8.34851	10.2164	8.16685	9.69035	8.68348	10.1675	8.15195	10.4864
FOXO3	ENSG00000118689	0.288771	0.679209		9.46079	10.6141	9.48975	10.4693	9.85824	10.7738	9.92924	10.7523
PMEL	ENSG00000185664	0.14805	0.673699		10.7904	10.7454	10.9515	11.1575	10.9048	11.1507	10.7675	11.373
CYC1	ENSG00000179091	-0.0480607	0.831426		11.9538	11.6944	11.8465	11.9266	11.816	11.855	11.8518	11.7175
SEL1L3	ENSG00000091490	-0.00361645	0.996308		11.6448	11.2803	11.643	11.3506	11.5163	11.3295	11.4882	11.5975
DYSF	ENSG00000135636	0.527684	0.216644		10.6217	9.84788	10.6659	9.94463	11.2287	10.5251	11.1219	10.2964
SON	ENSG00000159140	-0.131661	0.77693		12.1697	12.7935	12.4319	12.5494	12.5478	12.085	12.7006	12.041
MAPK1	ENSG00000100030	-0.0232542	0.950939		11.9783	11.7746	12.0041	11.7391	11.9127	11.7417	11.9989	11.7551
ARF5	ENSG00000004059	0.115745	0.717216		11.4518	11.0119	11.5431	11.2257	11.5956	11.4096	11.4674	11.2628
UBE3A	ENSG00000114062	-0.0756238	0.72425		11.9796	11.8372	12.007	11.785	11.7678	11.7374	11.9653	11.8392
ABL1	ENSG00000097007	0.0213163	0.931611		12.2226	12.3624	12.2436	12.2893	12.366	12.199	12.2703	12.3645
ZNF525	ENSG00000203326	-0.446013	0.392078		10.2462	11.3013	10.1854	11.2322	10.0809	10.743	9.9981	10.5952
PLEKHG3	ENSG00000126822	0.083837	0.801685		11.2006	11.2493	11.2612	11.1067	11.2424	11.232	11.0255	11.5967
ENSG00000227615	ENSG00000227615	0.11165	0.832648		10.4907	10.9752	10.5575	11.1088	10.596	11.1602	10.6045	11.1959
BOP1	ENSG00000261236	-0.476143	0.00954858		11.5522	11.8868	11.3636	11.6156	10.9612	11.299	11.101	11.1814
ERGIC1	ENSG00000113719	0.10997	0.386326		11.7623	11.7006	11.6605	11.6784	11.8855	11.7959	11.7101	11.8456
RPL36AL	ENSG00000165502	-0.0843507	0.766988		11.5615	11.6225	11.4051	11.6413	11.2499	11.6613	11.3807	11.5752
PRR14L	ENSG00000183530	0.0945285	0.488765		11.8824	11.9435	11.8119	11.7837	11.9302	11.9007	11.9448	12.0252
SLC7A11	ENSG00000151012	0.591798	0.591864		9.25208	9.91621	8.10511	9.24646	8.8949	9.75554	9.26385	10.7657
PPP1CB	ENSG00000213639	0.039688	0.849015		12.1361	12.0772	12.1112	11.9922	12.1135	12.0602	12.2494	12.049
AKR1A1	ENSG00000117448	-0.216266	0.14743		11.7781	11.7173	11.7902	12.0229	11.5902	11.716	11.5508	11.6004
DZIP1	ENSG00000134874	0.570267	0.133219		10.6653	9.90209	10.7001	9.7277	11.0949	10.5035	11.0812	10.7746
PEAK1	ENSG00000173517	0.219275	0.705594		11.0061	10.5801	11.0012	10.5632	11.4358	10.4042	11.4221	10.5071
UBE2C	ENSG00000175063	-0.355413	0.021962		11.788	11.6019	11.764	11.6339	11.4099	11.2625	11.5358	11.1407
ARF4	ENSG00000168374	0.0616523	0.801685		11.5473	11.5782	11.3917	11.593	11.4515	11.7022	11.5026	11.6895
ENSG00000225178	ENSG00000225178	0.0070497	0.996029		10.4481	10.8902	10.4508	11.0444	10.3886	11.0718	10.2552	11.0506
FGF2	ENSG00000138685	0.063999	0.91652		10.7512	11.0832	10.6782	11.1067	10.7486	10.9054	10.6776	11.4552
AKR1B1	ENSG00000085662	-0.0259484	0.926447		11.7342	11.4801	11.5963	11.6036	11.561	11.6927	11.5288	11.5333
CTDSP2	ENSG00000175215	-0.167471	0.270957		12.0538	11.9038	12.1328	12.0308	11.9264	11.7445	11.9721	11.8092
ARMCX2	ENSG00000184867	0.0782806	0.685162		11.9806	11.8877	11.9429	11.8183	12.0565	11.9688	12.0802	11.8307
COX5B	ENSG00000135940	0.01511	0.960083		11.943	11.9188	11.8706	12.0929	11.9662	12.0546	11.9931	11.8752
UNC5B	ENSG00000107731	-0.254588	0.705594		11.0699	10.3909	10.8888	10.1824	10.8993	9.65237	10.8055	9.95358
ADAM9	ENSG00000168615	0.794418	2.51605e-05		9.7989	10.0048	9.79511	9.86307	10.2664	10.6236	10.7037	10.9592
CACNA1H	ENSG00000196557	0.572258	0.00045307		10.62	10.5362	10.4422	10.2494	11.1904	10.8715	10.8837	11.1797
EXOC6B	ENSG00000144036	0.31473	0.000298755		11.1566	11.0619	11.2192	11.0599	11.4226	11.4557	11.4343	11.4501
CHD1	ENSG00000153922	-0.124609	0.65683		11.8612	11.8372	11.9372	11.4617	11.7539	11.5186	11.7881	11.5666
CLIP2	ENSG00000106665	0.186384	0.54774		10.7896	11.0832	11.0946	11.4534	11.3064	11.3219	11.0959	11.4898
SUMO1	ENSG00000116030	-0.202258	0.0654068		11.9501	12.0943	12.0286	12.0764	11.7765	11.9426	11.8208	11.798
PIK3R3	ENSG00000117461	1.47399	9.47098e-23		8.95216	8.56698	8.96424	8.83202	10.0934	10.3336	10.2408	10.5177
LIMA1	ENSG00000050405	0.199315	0.65425		10.4022	10.8964	10.3964	10.685	10.5137	10.8195	10.453	11.2895
TRDN	ENSG00000186439	-0.934747	0.67484		7.40623	10.2447	6.88155	10.6109	6.70703	9.39587	7.25295	9.40888
PA2G4	ENSG00000170515	-0.414628	8.07761e-05		11.8091	11.986	11.8348	11.7925	11.3476	11.4583	11.5524	11.4078
RPL26	ENSG00000161970	0.0518818	0.920477		10.8736	11.2748	11.0277	11.2719	10.8697	11.3435	10.9779	11.4248
PHLPP1	ENSG00000081913	-0.232697	0.512487		11.1406	11.6836	11.1909	11.7618	10.9763	11.363	11.1082	11.4556
METTL9	ENSG00000197006	0.00508231	0.988892		11.6607	11.622	11.7411	11.7784	11.5975	11.7894	11.6967	11.7366
MRPL3	ENSG00000114686	-0.135961	0.238273		11.9796	12.0268	11.9622	11.9351	11.7252	11.888	11.8505	11.8907
TMEM200A	ENSG00000164484	1.21546	4.95146e-13		9.05669	9.42014	9.01677	9.43663	10.2025	10.4308	10.5078	10.6414
NPLOC4	ENSG00000182446	0.20851	0.225587		11.671	11.5854	11.4958	11.356	11.8662	11.5816	11.7459	11.7532
ITSN1	ENSG00000205726	0.071644	0.695042		11.8113	11.8684	11.8879	11.7258	11.9654	11.7891	11.8427	11.9794
SLC6A8	ENSG00000130821	0.291962	0.405985		10.5959	10.769	10.1877	10.5939	10.4253	10.9067	10.6873	11.2292
UBR4	ENSG00000127481	-0.0912592	0.794611		12.6643	13.0949	12.4811	12.8856	12.719	12.6303	12.8049	12.6744
EMC1	ENSG00000127463	0.231363	0.248809		11.063	10.9411	10.8502	11.0708	10.9867	11.283	11.1255	11.4258
XIAP	ENSG00000101966	0.198182	0.76337		10.9461	10.2419	10.9649	10.0793	11.1391	10.2039	11.1824	10.481
MMS19	ENSG00000155229	-0.17101	0.297856		11.9282	11.9675	11.9423	12.2087	11.7306	11.9096	11.894	11.8403
GTPBP1	ENSG00000100226	-0.181851	0.260012		11.8049	11.7273	11.9688	11.9926	11.6087	11.7135	11.8123	11.642
MGA	ENSG00000174197	-0.0167318	0.968		11.8731	12.1473	11.8421	11.7699	11.7808	11.9713	11.9363	11.8982
MEIS3	ENSG00000105419	1.24912	2.68074e-05		8.56601	8.55349	9.0474	9.20204	9.57517	10.4663	9.80425	10.4056
BST2	ENSG00000130303	0.828983	0.0787047		9.8565	8.83567	10.4161	9.3697	10.9398	10.0895	10.8037	10.2418
OLFML3	ENSG00000116774	0.221193	0.57429		10.6063	10.3769	10.4239	10.865	10.4929	10.7359	10.5744	11.2686
ATP2C1	ENSG00000017260	0.109015	0.608286		11.431	11.6908	11.4649	11.5198	11.4856	11.6765	11.5938	11.7815
ATP13A2	ENSG00000159363	0.066968	0.807349		11.4392	11.3535	11.2265	11.3843	11.2684	11.4927	11.2904	11.5992
UTY	ENSG00000183878	0.156401	0.984157		3.39417	9.5949	4.00354	9.84789	4.04959	9.88553	3.5557	9.87982
KCNQ2	ENSG00000075043	0.217745	0.768295		9.56194	10.4636	9.58329	10.5796	9.94659	10.8128	9.70236	10.6152
STAT3	ENSG00000168610	0.0721093	0.545408		11.9279	11.8819	11.9272	11.8572	12.0365	11.9237	11.9593	11.9632
ZNF462	ENSG00000148143	-0.0206405	0.953385		12.5332	12.6525	12.4314	12.4088	12.5503	12.4423	12.6099	12.3395
LYPLA1	ENSG00000120992	-0.141464	0.463879		11.7553	11.7852	11.7978	11.9218	11.5003	11.6299	11.6748	11.87
RSRC2	ENSG00000111011	-0.418402	0.00559891		11.2576	11.4138	11.6691	11.6255	11.0067	11.1112	11.1362	11.0755
SRRT	ENSG00000087087	-0.183043	0.537064		11.887	12.1094	11.7384	11.4139	11.7221	11.5828	11.668	11.5233
RNF213	ENSG00000173821	0.236651	0.402109		11.4924	11.3253	11.412	11.6121	12.021	11.4531	11.8186	11.4229
AGPAT4	ENSG00000026652	0.74151	1.96366e-06		10.2682	9.89141	10.3602	9.9478	10.9505	10.8262	10.8812	10.8248
CPSF1	ENSG00000071894	0.0526038	0.769071		11.7731	11.7852	11.9591	11.8743	11.9688	11.8813	11.889	11.8697
LARGE1	ENSG00000133424	-0.0672483	0.915497		10.8864	11.4747	10.8046	11.4506	10.8404	11.1555	10.941	11.4607
ARPC3	ENSG00000111229	0.195448	0.189401		11.1436	11.118	11.272	11.1568	11.1962	11.4322	11.3437	11.4867
FARP1	ENSG00000152767	0.194581	0.0739883		11.5562	11.6691	11.6147	11.6452	11.8454	11.7109	11.8003	11.9012
VAT1L	ENSG00000171724	-0.776657	0.0309807		10.8505	10.031	10.6352	9.86307	9.61999	9.16619	9.54643	10.0485
ALKBH5	ENSG00000091542	-0.240799	0.271263		11.7986	11.6769	11.8242	11.523	11.5153	11.3939	11.7077	11.2216
SF3A1	ENSG00000099995	-0.318942	0.00373918		12.0773	12.2453	12.019	12.0146	11.7596	11.7836	11.841	11.7063
IGF2BP2	ENSG00000073792	0.0581649	0.811966		11.5704	11.5001	11.6931	11.5011	11.6178	11.4961	11.5907	11.7866
ZNF423	ENSG00000102935	0.211999	0.581237		11.3567	10.8083	11.1165	10.5518	11.366	10.9575	11.3777	11.0616
PPT1	ENSG00000131238	-0.0834156	0.532278		11.8405	11.8119	11.845	11.7564	11.6544	11.8182	11.7342	11.7101
TRMT112	ENSG00000173113	-0.140388	0.387618		11.7876	11.851	11.8253	11.9323	11.6	11.868	11.7389	11.6146
TEX10	ENSG00000136891	-0.0696194	0.792993		11.7027	11.8615	11.5989	11.5986	11.4798	11.7955	11.6072	11.5975
SNRNP40	ENSG00000060688	-0.0972797	0.55428		11.8295	11.7348	11.8631	11.6903	11.5936	11.7417	11.7713	11.6224
AGO2	ENSG00000123908	-0.288163	0.0293001		12.3975	12.6459	12.3661	12.4985	12.1771	12.1389	12.3102	12.1394
CDCA7L	ENSG00000164649	-0.427101	0.0013404		11.8049	12.085	11.7849	12.0585	11.5013	11.5589	11.5662	11.4215
ZNF281	ENSG00000162702	-0.0366312	0.947075		11.7084	11.4801	11.6874	11.1987	11.6473	11.3176	11.6957	11.277
PPP4C	ENSG00000149923	-0.014091	0.969026		11.8997	11.7218	11.8443	11.7138	11.9005	11.7979	11.8043	11.6166
TP53INP1	ENSG00000164938	1.1271	8.61492e-11		9.09647	9.19253	9.24309	9.27196	10.0655	10.4413	10.0772	10.6283
EEF1A1P35	ENSG00000250144	0.112121	0.709952		10.9936	11.1103	11.1207	11.4029	11.0908	11.4016	11.1334	11.4454
CEP170B	ENSG00000099814	0.233065	0.314509		10.9318	11.0508	10.8046	10.8311	11.035	11.1324	10.9022	11.4352
TUSC3	ENSG00000104723	0.298069	0.00558524		11.0687	11.046	10.9468	11.0459	11.2356	11.3808	11.2463	11.4258
SEPTIN10	ENSG00000186522	0.0557134	0.785074		11.5906	11.5354	11.6547	11.65	11.5148	11.6676	11.6938	11.7685
THUMPD3	ENSG00000134077	-0.271627	0.922633		8.03715	10.3705	7.55685	10.2287	7.61126	10.0455	7.91411	9.92586
DPP3	ENSG00000254986	0.117726	0.522578		11.3592	11.415	11.2398	11.338	11.3406	11.6214	11.3693	11.4767
PES1	ENSG00000100029	-0.213275	0.277181		11.9272	12.015	11.6232	11.6403	11.5225	11.6687	11.619	11.5798
ANK3	ENSG00000151150	0.279414	0.223333		10.7387	11.0683	10.9749	11.2191	11.269	11.1539	11.1609	11.5382
TRAF4	ENSG00000076604	0.0265605	0.905581		11.6173	11.5245	11.6334	11.6215	11.644	11.7207	11.5228	11.6104
GPS1	ENSG00000169727	-0.0401763	0.814509		12.0491	11.9126	11.9514	11.921	11.9364	11.9256	11.9621	11.853
PPP2CA	ENSG00000113575	-0.0905188	0.580695		12.1393	12.1032	12.0419	11.925	12.0144	11.9619	12.0098	11.8669
CTBP1	ENSG00000159692	-0.00185204	0.997614		11.625	11.1594	11.5494	11.1759	11.5605	11.2112	11.5119	11.2501
KCMF1	ENSG00000176407	-0.326407	0.211796		11.2944	11.6908	11.2956	11.7564	10.9627	11.2961	11.0566	11.4319
TLE2	ENSG00000065717	1.4272	0.072383		7.59858	8.77498	7.56392	8.44493	8.76209	10.2916	8.44593	10.0763
RUVBL1	ENSG00000175792	-0.240776	0.0636286		11.9646	12.1402	11.9002	12.0811	11.6964	11.8874	11.7635	11.7804
POLD1	ENSG00000062822	-0.234974	0.0448418		11.8277	11.8702	11.8366	11.9952	11.5784	11.7697	11.6331	11.6067
WDHD1	ENSG00000198554	-0.460692	1.95725e-05		11.6398	11.9064	11.7636	11.8859	11.3354	11.2825	11.3498	11.3996
NAE1	ENSG00000159593	-0.144752	0.292789		12.0367	11.9675	11.988	11.8483	11.7403	11.7715	11.9305	11.8204
TAF9B	ENSG00000187325	-0.126503	0.985034		9.84925	5.0104	9.98638	5.42619	9.72185	4.59487	9.8927	4.6762
DDX42	ENSG00000198231	0.100653	0.820505		11.6553	12.0244	11.5781	11.3726	12.0759	11.4915	11.7524	11.7309
CHCHD3	ENSG00000106554	-0.0920783	0.617603		11.6833	11.7789	11.6736	11.6456	11.4803	11.7073	11.5124	11.6997
SUPT5H	ENSG00000196235	-0.0092928	0.985156		11.9706	12.0752	11.7792	11.6383	11.9244	11.8592	11.8488	11.8311
PJA2	ENSG00000198961	-0.0460795	0.913514		11.4329	11.6759	11.5137	11.9426	11.4309	11.6348	11.5881	11.7603
SLC43A2	ENSG00000167703	1.08114	0.00120152		9.89226	9.04613	9.81897	8.62197	10.5989	10.367	10.6086	10.4792
ELL2	ENSG00000118985	0.170587	0.861597		9.23436	10.1053	9.32245	10.5031	9.24272	10.3476	9.43302	10.7033
CLNS1A	ENSG00000074201	-0.117535	0.647336		11.7526	12.0076	11.6866	12.0655	11.6068	11.8777	11.7566	11.8218
CUTA	ENSG00000112514	0.0275759	0.953085		11.6377	11.1445	11.4578	11.2237	11.3757	11.3238	11.5497	11.3696
WAC	ENSG00000095787	-0.0521751	0.810037		12.0437	12.0215	12.0686	11.8355	11.9845	11.8432	11.9978	11.9433
SIN3A	ENSG00000169375	-0.0177688	0.966448		12.0027	11.9091	11.9874	11.6974	11.9986	11.7749	11.9993	11.7555
TEAD4	ENSG00000197905	-0.194999	0.735281		10.5749	11.3606	10.3179	11.054	10.3875	11.0491	10.3341	10.8545
DCAF13	ENSG00000164934	-0.305278	0.0623328		11.61	11.8218	11.5811	11.8035	11.2524	11.5927	11.3232	11.4196
ZNF664	ENSG00000179195	0.351455	0.430865		10.827	9.93887	10.9475	10.1905	10.9582	10.5143	11.1967	10.7981
POLR2E	ENSG00000099817	-0.0653822	0.59698		11.9119	11.7924	11.9002	11.8347	11.8016	11.8122	11.7872	11.7815
EHMT1	ENSG00000181090	-0.109295	0.597548		12.3085	12.4761	12.1692	12.1736	12.3023	12.129	12.1228	12.1505
FBLIM1	ENSG00000162458	0.2922	0.186869		11.2505	10.915	11.0971	10.7326	11.4772	11.1254	11.2704	11.3212
LCP1	ENSG00000136167	0.733118	0.74556		6.89943	9.33861	6.73873	9.12296	7.3495	9.52488	7.01405	10.3863
PIP4K2B	ENSG00000276293	0.0932882	0.731602		11.7144	11.5587	11.7163	11.3434	11.6905	11.5484	11.8405	11.644
PDCD6IP	ENSG00000170248	-0.0454851	0.931		11.1776	11.544	11.1679	11.6539	11.0635	11.5095	11.3025	11.5042
DDX1	ENSG00000079785	-0.0583765	0.847669		11.8173	12.1904	11.7899	11.8483	11.8021	11.9058	11.7836	11.9505
WIPI2	ENSG00000157954	0.143087	0.117616		11.6061	11.6182	11.5733	11.5556	11.7199	11.7102	11.6957	11.7969
PITPNM1	ENSG00000110697	0.370253	0.0185356		10.8233	10.6184	10.6741	10.5827	11.1162	11.1608	10.7902	11.0922
PPP1R15B	ENSG00000158615	-0.192323	0.475183		11.6922	11.4889	11.7732	11.3908	11.4846	11.1948	11.6462	11.2389
PAIP1	ENSG00000172239	0.205408	0.00835188		11.3495	11.3496	11.3667	11.3667	11.5133	11.6044	11.5417	11.5904
ARID3B	ENSG00000179361	-0.0280252	0.926119		12.0096	12.167	11.9072	11.8772	12.0151	11.9333	11.8809	12.0314
BMS1	ENSG00000165733	-0.283116	0.0629972		11.9922	12.2484	11.9867	11.8656	11.7041	11.7589	11.8322	11.6891
SKP2	ENSG00000145604	-0.139158	0.613953		11.6902	11.5193	11.6613	11.184	11.4038	11.31	11.5277	11.3013
ABCF1	ENSG00000204574	-0.181227	0.169772		12.2526	12.3841	12.2225	12.1397	12.1624	11.9973	12.0515	12.0693
PIH1D1	ENSG00000104872	-0.018139	0.970741		11.274	11.2891	11.1685	11.4606	11.0336	11.4771	11.1671	11.4106
YTHDF2	ENSG00000198492	-0.0397585	0.849177		12.1521	12.2435	12.0988	11.991	12.1155	12.0819	12.1109	12.028
UBQLN1	ENSG00000135018	-0.206686	0.228684		12.1787	12.2355	12.3333	12.2666	12.1545	11.9146	12.2125	11.8835
EIF4G3	ENSG00000075151	0.183099	0.436813		11.5132	11.3339	11.5833	11.2139	11.7799	11.4011	11.6758	11.5215
SNRPD1	ENSG00000167088	-0.34533	3.15231e-06		11.8547	11.9262	11.8816	11.8057	11.5292	11.5244	11.5566	11.4803
TSR1	ENSG00000167721	-0.259253	0.269073		11.7096	11.9641	11.4454	11.4371	11.2616	11.4647	11.3771	11.4726
RPL7L1	ENSG00000146223	-0.013713	0.976674		11.8339	11.973	11.7891	11.6295	11.9221	11.6485	11.6729	11.9237
HDGFL3	ENSG00000166503	0.00827875	0.976674		11.8184	11.7556	11.777	11.7281	11.679	11.7575	11.8119	11.8593
ARHGEF7	ENSG00000102606	0.33672	0.200606		10.608	10.5645	10.5821	10.2698	10.7747	10.7137	10.5786	11.2367
RBM47	ENSG00000163694	0.168658	0.532623		11.6049	11.4519	11.5449	11.1306	11.7561	11.4167	11.7356	11.5153
ATP5IF1	ENSG00000130770	0.114473	0.653582		11.5642	11.2919	11.6241	11.2908	11.5907	11.4965	11.7196	11.4408
ESYT2	ENSG00000117868	-0.0673428	0.924973		10.5465	10.9676	10.5379	11.4489	10.6571	11.0073	10.6024	11.1005
ARID1A	ENSG00000117713	-0.000525627	0.998824		11.9007	11.63	11.7686	11.5368	11.8155	11.5613	11.9314	11.5122
DDX54	ENSG00000123064	-0.324684	0.000501651		12.0478	12.1163	11.9861	12.0097	11.8164	11.6758	11.7281	11.64
TMEM97	ENSG00000109084	0.0162952	0.958523		11.633	11.5205	11.4907	11.3902	11.4547	11.5919	11.4668	11.59
KIF22	ENSG00000079616	-0.283278	0.122107		11.7076	11.4989	11.7929	11.6689	11.5194	11.2777	11.5433	11.1814
SPAG5	ENSG00000076382	-0.308995	0.0574851		11.8214	11.6939	11.8677	11.7341	11.6034	11.2811	11.6311	11.3434
ZNF532	ENSG00000074657	-0.0189734	0.955424		11.9873	12.0125	12.0138	12.1473	12.0664	11.8481	12.0017	12.1571
NRDC	ENSG00000078618	0.00236658	0.995715		12.1111	12.3146	12.2045	12.2472	12.1804	12.2121	12.2748	12.2245
NCAPG	ENSG00000109805	-0.182403	0.57429		11.5319	11.2104	11.5128	11.019	11.2109	11.019	11.411	10.9209
CDK4	ENSG00000135446	0.189254	0.441364		11.3876	10.9115	11.1171	10.86	11.228	11.2219	11.3504	11.291
RTN3	ENSG00000133318	-0.0196998	0.907874		11.9806	11.9205	11.9152	11.9478	11.8811	11.9083	11.9399	11.9561
PCCB	ENSG00000114054	0.169314	0.384027		11.4661	11.1512	11.54	11.3832	11.6169	11.4978	11.6502	11.4758
CARM1	ENSG00000142453	-0.302303	0.000140503		11.9863	11.9868	11.8716	11.9853	11.6959	11.6732	11.6382	11.6162
STRN4	ENSG00000090372	0.0526079	0.781488		11.7156	11.5291	11.6732	11.7021	11.7104	11.647	11.6846	11.7928
D21S2088E	ENSG00000228592	-0.347118	0.934765		5.76146	9.9781	5.75514	10.158	5.84242	9.74569	6.389	9.60642
TAX1BP1	ENSG00000106052	0.168389	0.4459		11.0054	11.3193	11.129	11.165	11.1424	11.3799	11.2304	11.5237
SRSF10	ENSG00000188529	-0.13181	0.616674		11.8584	11.9805	11.575	11.4914	11.6279	11.6549	11.5635	11.5853
PDS5A	ENSG00000121892	-0.214788	0.0194213		12.1982	12.2302	12.1485	12.1265	11.9395	11.9196	12.0526	11.9324
SFXN1	ENSG00000164466	0.00781288	0.988892		11.4751	11.0476	11.4762	11.1732	11.2622	11.3243	11.4004	11.2628
ITPK1	ENSG00000100605	-0.173754	0.25595		11.9296	11.6618	11.7246	11.7258	11.7023	11.5128	11.5746	11.5675
AP3B1	ENSG00000132842	0.15184	0.217712		11.3361	11.3906	11.3888	11.3143	11.378	11.5789	11.5102	11.5606
RN7SKP90	ENSG00000199883	0.556556	0.0043273		10.5456	10.0326	10.4141	10.5507	10.7591	10.8709	11.1405	11.0253
NT5C2	ENSG00000076685	0.350193	0.587781		9.29117	10.1068	9.32245	10.2999	9.6065	10.3606	9.59272	10.7761
ABI2	ENSG00000138443	-0.0529355	0.845022		11.6066	11.4783	11.8374	11.7455	11.6106	11.5202	11.663	11.684
BZW2	ENSG00000136261	-0.138436	0.555495		11.4256	11.4836	11.3752	11.651	11.2179	11.5444	11.181	11.4211
PAFAH1B1	ENSG00000007168	0.0818548	0.680881		11.867	11.6929	11.7376	11.597	11.8285	11.731	11.9157	11.7543
CHAF1A	ENSG00000167670	-0.19654	0.454725		11.8976	12.2002	11.8837	11.8096	12.0089	11.5757	11.5809	11.8257
MFHAS1	ENSG00000147324	-0.107776	0.724152		11.2912	11.4458	11.3932	11.5864	11.1277	11.3233	11.1844	11.6141
UQCRB	ENSG00000156467	0.0931636	0.558765		11.562	11.6701	11.6999	11.8053	11.7059	11.8064	11.8043	11.7998
TDRP	ENSG00000180190	0.21568	0.57183		10.3404	10.4968	10.418	10.8337	10.5033	10.9305	10.3624	11.0809
UNC5D	ENSG00000156687	0.194516	0.307431		11.3971	11.6665	11.3798	11.7179	11.6873	11.6605	11.7745	11.8399
CABIN1	ENSG00000099991	0.0682148	0.844689		11.7096	11.4219	11.7516	11.5225	11.8247	11.5165	11.8505	11.4726
VMA21	ENSG00000160131	-0.0396587	0.840406		11.7279	11.7158	11.7985	11.711	11.572	11.6968	11.7309	11.7881
EXT2	ENSG00000151348	0.247453	0.191764		10.9563	11.0077	10.7168	11.0213	11.0578	11.2855	11.0147	11.3238
MRPS27	ENSG00000113048	-0.199671	0.223451		11.8031	11.9448	11.8223	12.1304	11.6591	11.8132	11.7039	11.7445
UBE2D2	ENSG00000131508	-0.127897	0.277584		11.7385	11.6171	11.7466	11.7175	11.5039	11.6145	11.554	11.6363
SOX12	ENSG00000177732	-0.118763	0.723114		11.591	11.3187	11.5662	11.194	11.5873	11.1974	11.3119	11.091
GPT2	ENSG00000166123	-0.0534412	0.931703		10.9536	11.4175	10.8024	11.0168	10.7362	11.0588	10.7684	11.3871
TNFRSF10B	ENSG00000120889	0.164958	0.411677		11.2232	11.0801	11.43	11.2624	11.4445	11.2689	11.3831	11.5654
RAB10	ENSG00000084733	-0.0482854	0.710179		11.9548	11.9641	12.0106	11.9818	11.871	11.9349	11.9793	11.9321
VSIG10	ENSG00000176834	-0.221549	0.717069		10.5	11.2555	10.1027	10.6687	10.1556	10.8657	9.98079	10.6971
PCDH11X	ENSG00000102290	0.337055	0.878453		9.78982	7.82224	10.1328	8.11929	10.2529	8.0051	10.4277	8.30296
LRRC41	ENSG00000132128	0.320353	0.294538		11.0511	10.3524	11.0354	10.5786	11.1891	10.9117	11.2833	11.0078
PDPN	ENSG00000162493	0.0491579	0.936505		10.9454	11.2562	10.5778	11.1813	10.9111	11.0763	10.7866	11.3987
PDXDC1	ENSG00000179889	-0.0421131	0.784255		12.0115	12.0602	11.9423	11.9887	11.9927	11.9652	11.8932	11.9823
SCML2	ENSG00000102098	0.00699199	0.997574		10.523	9.1573	10.5477	9.04818	10.4622	9.29141	10.4415	9.37022
RPL13AP5	ENSG00000236552	0.130585	0.630639		10.9448	11.1057	11.0805	11.3902	11.1839	11.4092	11.0995	11.3627
NDST1	ENSG00000070614	0.213795	0.251142		11.4217	11.4567	11.2046	11.0759	11.475	11.422	11.5417	11.6013
TCF12	ENSG00000140262	0.0288285	0.885013		11.7164	11.6433	11.7505	11.7627	11.6487	11.7488	11.7985	11.7907
H4C11	ENSG00000197238	-0.171573	0.719598		11.2316	10.7612	11.2051	11.1102	11.351	10.8689	10.9483	10.323
FAM126A	ENSG00000122591	-0.0155975	0.97001		11.7989	12.1897	11.9652	12.1497	11.9639	12.0258	12.0028	12.078
GNPTAB	ENSG00000111670	0.0130087	0.990865		10.33	11.0011	10.2493	11.0838	10.4739	10.8991	10.3416	11.0719
ATXN7L3B	ENSG00000253719	0.170634	0.036277		11.5992	11.6198	11.5341	11.5483	11.7385	11.7484	11.7736	11.7236
DDX46	ENSG00000145833	-0.227342	0.324877		11.7557	12.2031	11.7333	11.7063	11.5759	11.6268	11.5881	11.7521
TM9SF4	ENSG00000101337	0.0783447	0.867095		10.7789	11.1822	10.7798	11.2982	10.9134	11.2143	10.8795	11.3607
TIMELESS	ENSG00000111602	-0.290171	0.0828056		11.9991	12.0936	12.0167	11.9186	11.9353	11.6044	11.7768	11.5233
CHODL	ENSG00000154645	-0.0374447	0.996086		9.96391	5.64028	9.8911	5.86204	9.83694	6.55311	9.80425	6.67171
STAU1	ENSG00000124214	-0.0321019	0.866069		11.9643	11.9174	11.9692	11.8205	11.8835	11.8729	11.9573	11.8332
MPRIP	ENSG00000133030	0.00652694	0.985156		12.2704	12.3749	12.2587	12.1837	12.3615	12.1829	12.3161	12.254
SH3BP4	ENSG00000130147	-0.114103	0.750257		11.2046	10.9836	11.1806	10.849	10.9009	10.8428	10.6999	11.2817
ST14	ENSG00000149418	0.160925	0.80145		10.1156	10.6536	9.88687	10.5455	10.214	10.7641	9.86037	10.8987
RB1CC1	ENSG00000023287	-0.109155	0.650005		11.71	11.8788	11.7155	11.8776	11.4553	11.6601	11.7319	11.8752
KIF21B	ENSG00000116852	-0.22713	0.663553		11.2389	10.9659	11.1586	10.7671	11.2616	10.2771	11.1391	10.3098
TRAP1	ENSG00000126602	-0.169097	0.305559		11.8866	12.0959	11.8936	12.1614	11.7622	11.9196	11.8163	11.8773
EEF1A1P19	ENSG00000249855	0.168789	0.544549		10.8017	10.842	10.8393	11.1887	10.8608	11.2325	10.97	11.2738
SLFN12	ENSG00000172123	1.75719	6.60519e-09		8.35673	7.79193	8.2438	7.77854	9.40074	10.0739	9.21356	10.2767
NBEA	ENSG00000172915	0.342557	0.339641		10.8534	10.5712	11.0606	10.7508	11.4396	10.6683	11.4965	10.8719
RSL24D1	ENSG00000137876	-0.26791	0.128994		11.71	11.8095	11.6588	11.9721	11.3076	11.5297	11.5809	11.6577
GRAMD1A	ENSG00000089351	-0.0539584	0.892822		11.5669	11.9826	11.7993	12.1552	11.9521	11.8471	11.7201	11.8239
STRBP	ENSG00000165209	-0.0861465	0.526376		11.944	12.0873	11.9457	11.9964	11.8536	11.974	11.8839	11.9174
SP1	ENSG00000185591	-0.309108	0.0425528		11.8573	11.8556	11.9314	11.7824	11.6154	11.4203	11.7473	11.3842
TCF25	ENSG00000141002	0.454776	0.00112525		10.7994	10.5868	10.6402	10.3724	11.1317	11.0616	10.9921	11.0592
ALDH16A1	ENSG00000161618	0.270978	0.0368235		10.965	10.9325	10.8617	10.8792	11.0407	11.3445	11.1369	11.1814
PIP5K1A	ENSG00000143398	0.0834791	0.80406		11.6258	11.4213	11.683	11.2851	11.7394	11.4181	11.7385	11.4584
SLIRP	ENSG00000119705	-0.172466	0.434062		11.5796	11.7981	11.4767	11.7063	11.269	11.6302	11.3992	11.5641
PCDHB5	ENSG00000113209	0.344311	0.805993		8.69794	9.95947	8.71363	9.80311	8.77594	10.3317	8.70927	10.352
PLCXD1	ENSG00000182378	-0.412334	0.00117428		11.708	11.7158	11.7274	11.63	11.3988	11.1544	11.4256	11.1349
LBR	ENSG00000143815	-0.226557	0.31505		11.7876	11.6639	11.5789	11.3106	11.3289	11.2066	11.5593	11.3617
PSMD14	ENSG00000115233	0.0356245	0.918294		11.7715	11.5626	11.6687	11.4247	11.6222	11.5982	11.8186	11.5403
EIF5B	ENSG00000158417	-0.240002	0.520201		11.221	11.9797	11.5759	11.3032	11.6241	11.1416	11.1525	11.2733
IP6K2	ENSG00000068745	0.476247	1.49242e-06		10.5064	10.5779	10.6132	10.685	11.1114	11.0684	10.9548	11.1452
UBTF	ENSG00000108312	-0.0162813	0.970289		11.831	11.9055	11.5627	11.5172	11.7394	11.6758	11.6225	11.7479
ARHGEF11	ENSG00000132694	0.325102	0.305446		11.03	10.5779	11.0737	10.5255	11.378	10.8195	11.3443	10.9753
FZD3	ENSG00000104290	0.181004	0.439786		11.4005	11.1309	11.4502	11.0824	11.4407	11.284	11.6296	11.4505
NUP188	ENSG00000095319	-0.255158	0.0359554		12.0869	12.2031	11.9419	11.9713	11.7561	11.7955	11.8592	11.7852
ARF6	ENSG00000165527	-0.253958	0.113091		11.7611	11.7457	11.7747	11.4584	11.5358	11.389	11.4937	11.3217
NCBP1	ENSG00000136937	-0.13524	0.520002		11.8332	11.9249	11.6472	11.5859	11.4961	11.7124	11.6758	11.5819
CTSV	ENSG00000136943	0.0502126	0.956342		10.1348	10.8821	10.1172	10.7751	10.2127	10.6905	10.131	11.0488
MED28	ENSG00000118579	0.157654	0.392255		11.6005	11.4735	11.6642	11.4029	11.7687	11.6021	11.8256	11.576
TSC2	ENSG00000103197	0.363346	0.0948211		11.0473	10.6302	10.9609	10.5009	11.2499	11.0301	11.2574	11.1134
BBX	ENSG00000114439	0.210059	0.362348		11.3329	11.2232	11.5146	11.125	11.5148	11.2942	11.7328	11.4912
SLC25A13	ENSG00000004864	-0.0225013	0.925541		11.7432	11.6359	11.5811	11.6136	11.5383	11.7026	11.6205	11.6224
FANCD2	ENSG00000144554	-0.170119	0.288291		11.8692	12.109	11.8494	11.9686	11.66	11.8826	11.7718	11.8059
ANK2	ENSG00000145362	0.891598	4.63343e-08		9.84195	9.95092	9.79511	9.4024	10.7389	10.474	10.6279	10.7447
IDE	ENSG00000119912	0.0970054	0.720527		11.5437	11.2521	11.4085	11.1452	11.3377	11.4145	11.6149	11.3881
HLA-DQB1	ENSG00000179344	1.64068	0.140826		8.72357	6.71648	9.16843	6.90581	10.2114	8.7622	10.641	9.14373
TRIM37	ENSG00000108395	-0.268405	0.00205496		11.7673	11.7223	11.8406	11.8892	11.5378	11.5235	11.5293	11.5624
PQBP1	ENSG00000102103	-0.00340688	0.997574		10.9563	10.1582	10.907	9.98374	10.8138	10.158	10.9377	10.1637
RAP2A	ENSG00000125249	0.23256	0.327356		10.726	10.7641	10.6318	10.7066	10.6345	11.0852	10.7857	11.1842
ADCY2	ENSG00000078295	-0.329002	0.250463		11.3613	11.7403	11.3813	12.0865	11.4265	11.2153	11.4198	11.3085
SLC38A10	ENSG00000157637	0.644778	6.61816e-05		9.99054	10.2207	9.9368	9.91903	10.6067	10.7766	10.3995	10.8327
HJURP	ENSG00000123485	-0.5532	0.00110011		11.1583	11.0028	11.336	11.1637	10.7565	10.4901	10.8073	10.3776
FZD5	ENSG00000163251	-0.376424	0.0725493		11.4163	11.8142	11.4324	11.6568	11.1994	11.1828	10.9732	11.4561
EPN1	ENSG00000063245	-0.147697	0.133192		11.9767	11.8597	11.9183	11.921	11.7795	11.7062	11.7791	11.8221
RAB3GAP2	ENSG00000118873	-0.0122458	0.981576		11.8169	11.5193	11.7096	11.4584	11.7077	11.4078	11.7927	11.5481
TMEM245	ENSG00000106771	0.133111	0.370696		11.5849	11.7238	11.7659	11.8546	11.8532	11.8057	11.9227	11.8896
LANCL1	ENSG00000115365	0.177419	0.275356		11.1014	11.1392	11.2924	11.4058	11.351	11.4728	11.3735	11.4657
BAP1	ENSG00000163930	0.0937997	0.809532		11.4746	11.1778	11.4588	10.9567	11.553	11.1485	11.4792	11.2921
RYK	ENSG00000163785	0.164384	0.31505		11.0294	11.1594	11.1591	11.1208	11.1538	11.3849	11.1644	11.4039
ZNF124	ENSG00000196418	0.394653	0.57429		10.4804	9.38757	10.3127	9.33865	10.6515	9.70124	10.9716	9.69823
TMEM59	ENSG00000116209	0.248053	0.259952		10.7004	10.915	10.7073	11.0392	10.9306	11.1953	10.9312	11.2858
MED24	ENSG00000008838	0.0986093	0.792457		11.5017	11.0595	11.3937	11.0243	11.5266	11.1367	11.4742	11.2633
RTCB	ENSG00000100220	-0.0479888	0.759729		12.0248	12.0014	11.95	12.0434	11.8722	11.9637	12.0299	11.9593
TENM3	ENSG00000218336	0.0885401	0.726343		11.791	12.1342	11.7301	11.9975	11.9681	11.9695	12.0337	12.0678
OTX2	ENSG00000165588	-0.302991	0.705594		10.6268	8.88676	10.3428	9.27196	9.49164	9.27194	9.54	10.1558
ZNF24	ENSG00000172466	-0.0145705	0.959088		11.7019	11.7041	11.6967	11.5092	11.5961	11.6993	11.6392	11.6265
UBE3C	ENSG00000009335	0.00627921	0.988892		11.5419	11.791	11.5278	11.6832	11.566	11.7364	11.5363	11.732
KIDINS220	ENSG00000134313	0.330843	0.0966134		11.221	11.0848	11.1696	10.8388	11.4924	11.166	11.5995	11.3735
SP3	ENSG00000172845	-0.190532	0.141556		11.9251	11.8057	11.9083	11.7717	11.6312	11.5942	11.8021	11.6207
CDC5L	ENSG00000096401	-0.0594504	0.772606		11.8937	11.8909	11.9065	11.6554	11.8105	11.7551	11.8217	11.7358
ACAA2	ENSG00000167315	-0.203642	0.324752		11.5026	11.6225	11.4478	11.8161	11.2418	11.5737	11.3406	11.4248
SNX5	ENSG00000089006	-0.199401	0.143457		11.877	12.1071	11.8925	11.9998	11.6873	11.8758	11.7557	11.7644
BTBD3	ENSG00000132640	0.0105952	0.991591		11.119	10.4184	11.1829	10.6029	10.9228	10.5259	11.2587	10.7018
NUP50	ENSG00000093000	-0.093028	0.615549		12.0708	12.198	12.0018	11.8851	11.9135	11.9234	11.9978	11.9652
LGR4	ENSG00000205213	-0.176729	0.521515		11.3699	11.3849	11.2181	11.5525	11.0578	11.1464	11.0385	11.536
XPNPEP1	ENSG00000108039	0.322161	0.0143512		10.9434	10.7494	10.9345	10.8007	11.1917	11.0969	11.09	11.3333
SAMD4A	ENSG00000020577	0.877945	0.475183		7.81671	9.41766	7.786	8.66496	8.25962	9.69394	8.26543	10.4151
RNF20	ENSG00000155827	0.120477	0.665317		11.0762	11.4076	11.0481	11.0584	11.1524	11.3863	11.1068	11.4281
ZNF644	ENSG00000122482	-0.03003	0.921983		11.622	11.7457	11.5341	11.6447	11.466	11.6564	11.5428	11.7506
ATP11A	ENSG00000068650	0.312818	0.271263		10.5018	11.0395	10.4801	10.9755	11.1066	11.0324	10.8564	11.3044
MED16	ENSG00000175221	0.0845401	0.794131		11.5146	11.1339	11.4193	11.1424	11.5225	11.3712	11.4843	11.1887
TIMM13	ENSG00000099800	-0.307181	0.255686		11.2686	11.7794	11.2175	11.7295	11.1297	11.411	11.0604	11.2313
DUSP16	ENSG00000111266	-0.0776881	0.583409		11.9347	11.7794	11.8432	11.7895	11.8264	11.7399	11.7534	11.7217
NMT1	ENSG00000136448	-0.0665795	0.652374		12.1827	12.1988	12.1432	12.0972	12.1898	12.0414	12.0861	12.036
IRGQ	ENSG00000167378	0.318042	0.0370534		11.1227	11.1829	11.0556	10.819	11.4623	11.253	11.335	11.4173
DICER1	ENSG00000100697	0.0618305	0.850021		11.9286	11.9864	11.9688	11.6525	12.01	11.7456	12.1466	11.8759
TMC6	ENSG00000141524	0.485949	0.000213577		10.6166	10.355	10.5926	10.5518	11.1304	11.0902	10.9906	10.8447
GMPR2	ENSG00000100938	0.217234	0.475114		10.6028	10.8622	10.5334	11.0474	10.8104	11.1068	10.7766	11.2243
TBRG4	ENSG00000136270	-0.358707	0.00185246		11.8121	11.7919	11.6947	11.6765	11.3949	11.3826	11.5217	11.2351
EIF4EBP1	ENSG00000187840	-0.435117	0.129815		11.0204	11.27	10.7668	11.4371	10.422	10.8965	10.4879	10.9579
PDLIM5	ENSG00000163110	0.0517606	0.92845		10.6875	10.9752	10.6872	10.8792	10.5199	10.9811	10.589	11.2426
CHP1	ENSG00000187446	0.237679	0.0439692		11.1039	10.9497	11.1456	11.1893	11.269	11.3754	11.3244	11.3779
CENPE	ENSG00000138778	0.0804765	0.89409		11.2215	11.1011	11.2892	10.5149	11.4574	10.7641	11.2897	10.9572
COL12A1	ENSG00000111799	0.650628	0.757842		7.53486	9.14236	7.20502	8.64947	6.67783	8.70815	7.33447	10.397
SNRPF	ENSG00000139343	-0.237425	0.091683		11.5704	11.5083	11.5233	11.6583	11.1504	11.4643	11.3144	11.3681
CDC42SE1	ENSG00000197622	0.223058	0.1959		11.2565	11.011	11.2823	10.9289	11.3637	11.3081	11.4127	11.3177
PARD3	ENSG00000148498	0.0908642	0.588099		11.4594	11.6057	11.4762	11.5362	11.5389	11.6133	11.5385	11.7423
ENSG00000277671	ENSG00000277671	-5.7476	NA		3.26047	10.5834	2	2.62446	3.50161	2.70502	4.5137	2
LINC02972	ENSG00000249790	-0.26474	0.16235		11.5333	11.6836	11.5933	11.9918	11.4385	11.5379	11.3789	11.4277
ATP5F1E	ENSG00000124172	0.0749814	0.797177		11.14	11.2864	11.0946	11.3452	11.1839	11.4374	11.1017	11.4244
SARAF	ENSG00000133872	-0.0558448	0.88956		11.262	11.5205	11.1326	11.4645	11.0649	11.4344	11.1595	11.4849
PALS2	ENSG00000105926	0.140993	0.769071		11.3298	10.9566	11.1656	10.6406	11.3637	10.8368	11.5092	10.9262
EIF2AK2	ENSG00000055332	-0.0186865	0.980748		11.3495	11.2659	11.5959	11.1348	11.6183	10.8722	11.5725	11.1175
CYP2S1	ENSG00000167600	-0.335391	0.0796285		11.4589	11.6095	11.2919	11.6461	10.9475	11.3028	11.0863	11.3212
CDC25A	ENSG00000164045	-0.473943	0.00464976		11.4859	11.7303	11.4242	11.2554	11.1297	11.0137	11.0529	10.8312
DSC2	ENSG00000134755	0.29072	0.0830985		11.1299	10.842	10.9855	10.7617	11.2299	11.0847	11.2364	11.3468
TTC37	ENSG00000198677	0.148178	0.14232		11.5866	11.7248	11.6334	11.591	11.7932	11.7406	11.7836	11.8128
PSMB3	ENSG00000277791	-0.128883	0.3904		11.6431	11.5693	11.6455	11.7587	11.3999	11.6214	11.5271	11.5499
EXOC5	ENSG00000070367	-0.0252305	0.877718		11.7842	11.8038	11.809	11.8342	11.714	11.8098	11.7804	11.8229
SERINC1	ENSG00000111897	0.430578	6.61231e-05		10.8534	10.769	10.8488	10.7517	11.209	11.0869	11.3516	11.2869
BEX1	ENSG00000133169	0.262734	0.208906		11.0842	10.7084	10.8589	10.5361	11.074	11.1475	11.04	11.0303
POR	ENSG00000127948	-0.0786293	0.623117		11.9151	11.7487	11.8486	11.8576	11.8405	11.7756	11.7822	11.6581
TCN2	ENSG00000185339	0.435498	0.0734106		10.7029	10.192	10.6684	10.0412	10.8616	10.8074	10.8547	10.9335
CEBPZOS	ENSG00000218739	-0.45144	0.821484		7.99567	10.1053	7.95166	10.5149	8.07597	9.64178	7.92073	9.87016
ACO1	ENSG00000122729	0.0397784	0.927207		11.6027	11.219	11.6279	11.4865	11.6121	11.4273	11.7286	11.3313
RAB15	ENSG00000139998	0.00207066	0.998147		10.6293	11.0761	10.1196	10.9433	10.6439	10.9606	10.2381	10.9875
SS18	ENSG00000141380	0.0667965	0.682864		11.6693	11.8574	11.6805	11.6927	11.7539	11.8266	11.7681	11.8229
SMU1	ENSG00000122692	-0.0355542	0.874529		11.7727	11.6133	11.7593	11.6378	11.5902	11.6658	11.7731	11.6141
CDC34	ENSG00000099804	0.000610242	0.998166		11.5237	11.4507	11.4247	11.4892	11.4061	11.5891	11.3813	11.5046
POMK	ENSG00000185900	0.04421	0.919474		11.7731	11.6903	11.6724	11.2908	11.7609	11.4839	11.8278	11.5499
PSME3	ENSG00000131467	-0.065967	0.852658		11.6767	11.6748	11.4786	11.1362	11.3842	11.4326	11.5358	11.4106
NPTN	ENSG00000156642	0.218465	0.374008		10.6259	10.8457	10.7001	10.7536	10.6646	11.0841	10.7938	11.197
AP2S1	ENSG00000042753	0.192765	0.176213		11.0755	10.9307	11.0367	10.9653	11.0522	11.3076	11.1419	11.266
NFE2L3	ENSG00000050344	0.0267292	0.912489		11.7235	11.5904	11.7064	11.7761	11.8126	11.6699	11.6531	11.7685
SRSF4	ENSG00000116350	-0.245184	0.172561		11.6689	11.6144	11.7528	11.4777	11.6009	11.2966	11.3956	11.2292
TRIM44	ENSG00000166326	0.332724	0.117563		11.0485	10.8111	11.0694	10.5611	11.3248	11.1068	11.3276	11.1028
NDUFB4	ENSG00000065518	0.0649011	0.891578		11.0996	10.7255	11.4387	10.97	11.2128	11.0008	11.3307	11.0179
LMO3	ENSG00000048540	-0.353795	0.849015		10.1408	8.20811	10.3211	8.60601	9.84681	7.94734	9.93578	8.11934
ILRUN	ENSG00000196821	-0.0845602	0.734744		11.8221	11.616	11.7701	11.5331	11.7394	11.514	11.6812	11.4726
MACROH2A2	ENSG00000099284	0.895202	0.010349		9.52961	8.69124	9.67767	8.89902	9.76066	10.1936	9.91936	10.5851
SPRED1	ENSG00000166068	0.270043	0.0713161		11.2322	11.1286	11.3386	11.0802	11.4542	11.3398	11.6266	11.4394
ENSG00000237550	ENSG00000237550	0.176276	0.80145		9.60911	10.4708	9.78908	10.5735	9.81532	10.6985	9.95685	10.6845
NIBAN2	ENSG00000136830	0.000675828	0.998147		11.8061	11.9801	11.7804	11.773	11.8351	11.903	11.7989	11.8114
NRP2	ENSG00000118257	-0.0731347	0.955241		10.6386	9.48315	10.5468	9.5326	10.3051	8.88522	10.5067	10.1444
[truncated: 58,661 more rows]
