# Supplementary material for: Elevated p16Ink4a Expression Enhances Tau Phosphorylation in Neurons Differentiated From Human‐Induced Pluripotent Stem Cells
Source: Aging Cell. 2025 Jan 5;24(5):e14472. doi: 10.1111/acel.14472 (PMC12073902; doi:10.1111/acel.14472)
Supplement: Supplementary file 17 — Table S6. Significantly (FDR < 0.05) enriched KEGG and Hallmark MSigDB pathways in DEGs identified in iPSCs after Dox treatment. [file ACEL-24-e14472-s003.xlsx]

## Sheet: Table S6
Table S6. Significantly (FDR<0.05) enriched KEGG and Hallmark MSigDB pathways in DEGs identified in iPSCs after Dox treatment.

## Sheet: KEGG-UP
Category	Expression	Term	Count	Fold Enrichment	FDR	Genes
KEGG_PATHWAY	Upregulated	hsa04510:Focal adhesion	17	4.07492	0.000166	ENSG00000101335, ENSG00000164692, ENSG00000142156, ENSG00000049089, ENSG00000129946, ENSG00000180209, ENSG00000135424, ENSG00000112769, ENSG00000172037, ENSG00000100311, ENSG00000113721, ENSG00000148082, ENSG00000197702, ENSG00000109339, ENSG00000110092, ENSG00000117461, ENSG00000118971
KEGG_PATHWAY	Upregulated	hsa04151:PI3K-Akt signaling pathway	17	2.62606	0.0183	ENSG00000159445, ENSG00000164692, ENSG00000142156, ENSG00000049089, ENSG00000154188, ENSG00000135424, ENSG00000096968, ENSG00000112769, ENSG00000172037, ENSG00000064300, ENSG00000100311, ENSG00000113721, ENSG00000168209, ENSG00000068971, ENSG00000110092, ENSG00000117461, ENSG00000118971
KEGG_PATHWAY	Upregulated	hsa04933:AGE-RAGE signaling pathway in diabetic complications	9	4.46872	0.0183	ENSG00000164692, ENSG00000078401, ENSG00000096968, ENSG00000087245, ENSG00000171132, ENSG00000109339, ENSG00000110092, ENSG00000105329, ENSG00000117461
KEGG_PATHWAY	Upregulated	hsa04917:Prolactin signaling pathway	7	5.30829	0.0189	ENSG00000129946, ENSG00000096968, ENSG00000148082, ENSG00000109339, ENSG00000110092, ENSG00000117461, ENSG00000118971
KEGG_PATHWAY	Upregulated	hsa04630:JAK-STAT signaling pathway	9	3.95129	0.0205	ENSG00000137070, ENSG00000131724, ENSG00000096968, ENSG00000100311, ENSG00000113721, ENSG00000110092, ENSG00000166888, ENSG00000117461, ENSG00000118971
KEGG_PATHWAY	Upregulated	hsa04068:FoxO signaling pathway	9	3.50815	0.0307	ENSG00000130222, ENSG00000135439, ENSG00000109339, ENSG00000110092, ENSG00000105329, ENSG00000145391, ENSG00000117461, ENSG00000118971, ENSG00000051128
KEGG_PATHWAY	Upregulated	hsa04512:ECM-receptor interaction	7	4.42358	0.0307	ENSG00000164692, ENSG00000142156, ENSG00000049089, ENSG00000135424, ENSG00000188157, ENSG00000112769, ENSG00000172037
KEGG_PATHWAY	Upregulated	hsa05214:Glioma	7	4.49163	0.0307	ENSG00000130222, ENSG00000129946, ENSG00000100311, ENSG00000113721, ENSG00000148082, ENSG00000110092, ENSG00000117461
KEGG_PATHWAY	Upregulated	hsa04926:Relaxin signaling pathway	9	3.41248	0.0332	ENSG00000164692, ENSG00000078401, ENSG00000129946, ENSG00000087245, ENSG00000100985, ENSG00000148082, ENSG00000109339, ENSG00000105329, ENSG00000117461
KEGG_PATHWAY	Upregulated	hsa04668:TNF signaling pathway	8	3.58779	0.0369	ENSG00000078401, ENSG00000171223, ENSG00000100985, ENSG00000157227, ENSG00000109339, ENSG00000163735, ENSG00000003400, ENSG00000117461
KEGG_PATHWAY	Upregulated	hsa05418:Fluid shear stress and atherosclerosis	9	3.29274	0.0369	ENSG00000051523, ENSG00000078401, ENSG00000170899, ENSG00000087245, ENSG00000100985, ENSG00000100311, ENSG00000109339, ENSG00000138696, ENSG00000117461
KEGG_PATHWAY	Upregulated	hsa05206:MicroRNAs in cancer	10	2.87642	0.0493	ENSG00000150593, ENSG00000100985, ENSG00000100311, ENSG00000113721, ENSG00000168209, ENSG00000171132, ENSG00000110092, ENSG00000026025, ENSG00000117461, ENSG00000118971

## Sheet: KEGG-DOWN
Category	Expression	Term	Count	Fold Enrichment	FDR	Genes
KEGG_PATHWAY	Down-regulated	hsa04110:Cell Cycle	8	6.15733	0.00633	ENSG00000124762, ENSG00000104738, ENSG00000076003, ENSG00000085840, ENSG00000132646, ENSG00000169679, ENSG00000145386, ENSG00000164611
KEGG_PATHWAY	Down-regulated	hsa04080:Neuroactive ligand-receptor interaction	9	4.32006	0.0161	ENSG00000078549, ENSG00000163485, ENSG00000274286, ENSG00000184160, ENSG00000171517, ENSG00000179546, ENSG00000116329, ENSG00000180914, ENSG00000169860
KEGG_PATHWAY	Down-regulated	hsa04022:CGMP-PKG signaling pathway	7	4.66395	0.037	ENSG00000163485, ENSG00000274286, ENSG00000184160, ENSG00000152402, ENSG00000116329, ENSG00000183023, ENSG00000185950

## Sheet: HALLMARK-UP
Category	Expression	Term	Count	Fold Enrichment	FDR	Genes
HALLMARK	Upregulated	HALLMARK EPITHELIAL MESENCHYMAL TRANSITION	20	3.3764	4.43e-05	ENSG00000204262, ENSG00000130635, ENSG00000166147, ENSG00000164692, ENSG00000087245, ENSG00000163430, ENSG00000133110, ENSG00000026025, ENSG00000129038, ENSG00000143878, ENSG00000172638, ENSG00000138829, ENSG00000157227, ENSG00000132031, ENSG00000101335, ENSG00000105329, ENSG00000100097, ENSG00000198959, ENSG00000112186, ENSG00000113721
HALLMARK	Upregulated	HALLMARK COAGULATION	11	3.59293	0.00422	ENSG00000182326, ENSG00000157227, ENSG00000087245, ENSG00000100985, ENSG00000185010, ENSG00000164733, ENSG00000184500, ENSG00000166147, ENSG00000104324, ENSG00000100311, ENSG00000143768
HALLMARK	Upregulated	HALLMARK ANGIOGENESIS	5	5.18103	0.0344	ENSG00000133110, ENSG00000163430, ENSG00000118971, ENSG00000204262, ENSG00000188488

## Sheet: HALLMARK-DOWN
Category	Expression	Term	Count	Fold Enrichment	FDR	Genes
HALLMARK	Downregulated	HALLMARK E2F TARGETS	9	4.0037	0.0103	ENSG00000104738, ENSG00000132646, ENSG00000076003, ENSG00000178999, ENSG00000129173, ENSG00000111665, ENSG00000128951, ENSG00000164611, ENSG00000124762
