# Supplementary material for: Elevated p16Ink4a Expression Enhances Tau Phosphorylation in Neurons Differentiated From Human‐Induced Pluripotent Stem Cells
Source: Aging Cell. 2025 Jan 5;24(5):e14472. doi: 10.1111/acel.14472 (PMC12073902; doi:10.1111/acel.14472)
Supplement: Supplementary file 18 — Table S7. GSEA of MSigDB hallmark, KEGG, and senescence gene sets in iPSCs after Dox treatment with FDR < 0.05. [file ACEL-24-e14472-s012.xlsx]

## Sheet: Table S7
Table S7. GSEA of MSigDB hallmark, KEGG, and senescence gene sets in iPSCs after Dox treatment with FDR<0.05.

## Sheet: HALLMARK
Table S7. GSEA of MSigDB hallmark gene sets in iPSCs after Dox treatment with FDR<0.05.
NAME	SIZE	ES	NES	NOM p-val	FDR q-val	FWER p-val	RANK AT MAX	LEADING EDGE
HALLMARK_ALLOGRAFT_REJECTION	141	0.48	1.73	0	0.014	0.012	1555	tags=18%, list=8%, signal=20%
HALLMARK_INTERFERON_ALPHA_RESPONSE	85	0.51	1.69	0.003	0.014	0.024	4751	tags=45%, list=23%, signal=58%
HALLMARK_COAGULATION	101	0.49	1.68	0	0.01	0.025	3862	tags=42%, list=19%, signal=51%
HALLMARK_E2F_TARGETS	199	-0.55	-2.14	0	0	0	6347	tags=70%, list=31%, signal=101%
HALLMARK_MYC_TARGETS_V1	200	-0.5	-1.95	0	0	0	7914	tags=71%, list=39%, signal=115%
HALLMARK_G2M_CHECKPOINT	197	-0.47	-1.82	0	0	0	6746	tags=61%, list=33%, signal=90%
HALLMARK_MYC_TARGETS_V2	58	-0.53	-1.75	0.002	0.001	0.007	5771	tags=66%, list=28%, signal=91%
HALLMARK_PANCREAS_BETA_CELLS	27	-0.56	-1.55	0.016	0.013	0.083	3586	tags=48%, list=18%, signal=58%
HALLMARK_SPERMATOGENESIS	102	-0.42	-1.52	0.005	0.013	0.104	3292	tags=26%, list=16%, signal=31%

## Sheet: KEGG
Table S7. GSEA of KEGG gene sets in iPSCs after Dox treatment with FDR<0.05 and FDR=0.05.
NAME	SIZE	ES	NES	NOM p-val	FDR q-val	FWER p-val	RANK AT MAX	LEADING EDGE
KEGG_VIRAL_MYOCARDITIS	57	0.702546	2.12683	0	0	0	2527	tags=42%, list=13%, signal=48%
KEGG_GRAFT_VERSUS_HOST_DISEASE	20	0.82056	2.05958	0	0	0	1462	tags=65%, list=8%, signal=70%
KEGG_ASTHMA	12	0.922174	2.04538	0	0	0	1149	tags=83%, list=6%, signal=89%
KEGG_ALLOGRAFT_REJECTION	20	0.824086	2.01801	0	0	0	1149	tags=60%, list=6%, signal=64%
KEGG_LEISHMANIA_INFECTION	56	0.661743	1.99998	0	0	0	1754	tags=34%, list=9%, signal=37%
KEGG_AUTOIMMUNE_THYROID_DISEASE	21	0.802918	1.9886	0	0	0.002	1149	tags=57%, list=6%, signal=61%
KEGG_TYPE_I_DIABETES_MELLITUS	26	0.761485	1.95919	0	0.000775052	0.005	1462	tags=54%, list=8%, signal=58%
KEGG_CELL_ADHESION_MOLECULES_CAMS	101	0.558713	1.86801	0	0.00370925	0.026	3805	tags=45%, list=20%, signal=55%
KEGG_ANTIGEN_PROCESSING_AND_PRESENTATION	51	0.622259	1.86419	0	0.00365647	0.029	2527	tags=35%, list=13%, signal=41%
KEGG_FOCAL_ADHESION	181	0.51276	1.84817	0	0.00396603	0.035	3745	tags=33%, list=20%, signal=41%
KEGG_METABOLISM_OF_XENOBIOTICS_BY_CYTOCHROME_P450	29	0.688695	1.8298	0	0.00460659	0.044	2100	tags=41%, list=11%, signal=46%
KEGG_PRIMARY_BILE_ACID_BIOSYNTHESIS	12	0.812173	1.80067	0	0.00709572	0.075	1116	tags=50%, list=6%, signal=53%
KEGG_INTESTINAL_IMMUNE_NETWORK_FOR_IGA_PRODUCTION	27	0.689588	1.79321	0	0.00705166	0.081	1851	tags=52%, list=10%, signal=57%
KEGG_LEUKOCYTE_TRANSENDOTHELIAL_MIGRATION	97	0.526608	1.75509	0	0.0115338	0.135	2514	tags=23%, list=13%, signal=26%
KEGG_RETINOL_METABOLISM	21	0.660325	1.66617	0.00679117	0.0363203	0.396	1797	tags=29%, list=9%, signal=32%

## Sheet: Senescence
Table S7. GSEA of Senescence gene sets in iPSCs after Dox treatment.
NAME	SIZE	ES	NES	NOM p-val	FDR q-val	FWER p-val	RANK AT MAX	LEADING EDGE
SENMAYO	89	0.44	0.94	0.653	0.816	0.917	2699	tags=27%, list=13%, signal=31%
SASP_SHAH	58	0.39	0.91	0.647	0.608	0.917	3381	tags=31%, list=17%, signal=37%
SASP_DE CECCO	58	0.36	0.92	0.654	0.644	0.917	3381	tags=29%, list=17%, signal=35%
SENESCENCE_UP_FRIDMAN	70	0.43	0.94	0.623	0.704	0.917	4550	tags=37%, list=22%, signal=48%
SENESCENCE_UP_HERNANDEZ_SEGURA_CORE	30	0.49	1.52	0.043	0.296	0.146	6350	tags=47%, list=31%, signal=68%
SENESCENCE_UP_HERNANDEZ_SEGURA_FIBROBLASTS	630	0.3	1.22	0.024	0.214	0.809	7231	tags=45%, list=36%, signal=68%
SENESCENCE_UP_CASELLA	41	0.42	1.22	0.088	0.625	0.68	518	tags=15%, list=3%, signal=15%
SENSCAN-UP	44	0.41	1.1	0.339	0.73	0.756	4836	tags=48%, list=24%, signal=63%
SENESCENCE_UP_TASDEMIR	753	0.29	1.2	0.019	0.171	0.838	3136	tags=18%, list=15%, signal=21%
